# Supplementary material for: Detection of overdose and underdose prescriptions—An unsupervised machine learning approach
Source: PLoS One. 2021 Nov 19;16(11):e0260315. doi: 10.1371/journal.pone.0260315 (PMC8604308; doi:10.1371/journal.pone.0260315)
Supplement: S1 File — (ZIP) [file pone.0260315.s003.zip]

Archive with 9 entries (9 files):
- case.xlsx
- exp1.py
- exp2.py
- exp3.py
- fig1.m
- fig1.py
- fig2.py
- preprocessing.py
- prescription.csv
