# Supplementary material for: Detection of overdose and underdose prescriptions—An unsupervised machine learning approach
Source: PLoS One. 2021 Nov 19;16(11):e0260315. doi: 10.1371/journal.pone.0260315 (PMC8604308; doi:10.1371/journal.pone.0260315)
Supplement: S1 File — (ZIP) [file pone.0260315.s003.zip › case.xlsx]

## Sheet: case
drugno	drugname	caseno	age	weight	dose	unit
1	Acetaminophen Fine Granule (500 mg/g)	1	64	49.6	3	mg
1	Acetaminophen Fine Granule (500 mg/g)	2	68	51.1	3	mg
2	Ambroxol Hydrochloride Dry Syrup (15 mg/g)	3	0	3.6	1.05	mg
2	Ambroxol Hydrochloride Dry Syrup (15 mg/g)	4	0	2.6	8	mg
2	Ambroxol Hydrochloride Dry Syrup (15 mg/g)	5	1	10.8	90	mg
3	Amlodipine Besilate Tablet (5 mg/Tablet)	6	71	74.9	20	mg
4	Aprepitant Capsule (80 mg/Capsule)	7	59	51.6	160	mg
5	Aspirin Tablet (100 mg/Tablet)	8	81	43	10000	mg
6	Calcium Carbonate Tablet (500 mg/Tablet)	9	5	8.4	0.75	mg
7	Carvedilol Tablet (10 mg/Tablet)	10	13	31.4	55	mg
7	Carvedilol Tablet (10 mg/Tablet)	11	70	55.8	200	mg
8	Celecoxib Tablet (200 mg/Tablet)	12	54	59.1	800	mg
9	Codeine Phosphate Powder (10 mg/g)	13	51	52.7	6	mg
9	Codeine Phosphate Powder (10 mg/g)	14	69	61.2	6	mg
9	Codeine Phosphate Powder (10 mg/g)	15	85	49.9	4	mg
10	Furosemide Fine Granule (40 mg/g)	16	0	0.46	40	mg
10	Furosemide Fine Granule (40 mg/g)	17	13	30	0.25	mg
11	Lactulose Syrup (0.65 g/mL)	18	82	42.6	1950	mg
12	Levothyroxine Sodium Hydrate Tablet (25 μg/Tablet)	19	1	10.7	250	μg
13	Nicorandil Tablet (5 mg/Tablet)	20	66	38.7	75	mg
14	Nifedipine Sustained Release Tablet (10 mg/Tablet)	21	47	69.5	140	mg
15	Omeprazole Tablet (10 mg/Tablet)	22	4	10.9	20	mg
16	Phenobarbital Powder (100 mg/g)	23	66	53.8	500	mg
17	Rabeprazole Sodium Tablet (10 mg/Tablet)	24	20	48.5	70	mg
17	Rabeprazole Sodium Tablet (10 mg/Tablet)	25	58	74.8	70	mg
17	Rabeprazole Sodium Tablet (10 mg/Tablet)	26	68	48.4	100	mg
18	Rivaroxaban Tablet (15 mg/Tablet)	27	57	54	45	mg
19	Spironolactone Fine Granule (100 mg/g)	28	13	30	0.05	mg
19	Spironolactone Fine Granule (100 mg/g)	29	74	47.5	500	mg
20	Trimethoprim Sulfamethoxazole Granule (80 mg/g)	30	0	3.5	1.6	mg
21	Ursodeoxycholic Acid Granule (50 mg/g)	31	2	12	540	mg
