# Supplementary material for: Detection of overdose and underdose prescriptions—An unsupervised machine learning approach
Source: PLoS One. 2021 Nov 19;16(11):e0260315. doi: 10.1371/journal.pone.0260315 (PMC8604308; doi:10.1371/journal.pone.0260315)
Supplement: S1 File — (ZIP) [file pone.0260315.s003.zip › exp1.py]

# %%
#!/usr/bin/env python
import pandas as pd
import numpy as np
import os
import time
from sklearn.preprocessing import StandardScaler
from sklearn import svm
current_dir = os.path.dirname(os.path.abspath(__file__))

# %%
df = pd.read_csv(current_dir + '/data/prescription.csv', header=0)
dfc = pd.read_excel(current_dir + '/data/case.xlsx', header=0)

# %%
result = [['caseno', 'drugno', 'drugname', 'algorithm', 'time_train', 'time_test', 'gamma', 'nu', 'n_train', 'n_positive_case', 'n_negative_case']]

for s in range(1, 32):
    caseno = str(s)
    dfcs = dfc.query('caseno==' + caseno)
    drugno = dfcs['drugno'].iloc[0]
    drugname = dfcs['drugname'].iloc[0]
    df_train = df.query('drugno==' + str(drugno))
    n_train = len(df_train)
    X_train = df_train[['age', 'weight', 'dose']].to_numpy()
    X_case = dfcs[['age', 'weight', 'dose']].to_numpy()
    ss = StandardScaler()
    ss.fit(X_train)
    X_train = ss.transform(X_train)
    X_case = ss.transform(X_case)

    # OCSVM
    algorithm = 'OCSVM'
    gamma = 'scale'
    nu = 0.01
    t = time.time()
    clf = svm.OneClassSVM(kernel='rbf', gamma=gamma, nu=nu)
    clf.fit(X_train)
    time_train = time.time()-t
    t = time.time()
    y_pred_case = clf.predict(X_case)
    time_test = time.time()-t
    n_positive_case = y_pred_case[y_pred_case == -1].size # TP
    n_negative_case = y_pred_case[y_pred_case == 1].size # FN
    result.append([s, drugno, drugname, algorithm, time_train, time_test, gamma, nu, n_train, n_positive_case, n_negative_case])
        
df_result = pd.DataFrame(result[1:], columns=result[0])
df_result.to_csv(current_dir + '/data/exp1.csv', header=True, index=False, encoding='cp932')

# %%
