# Supplementary material for: Detection of overdose and underdose prescriptions—An unsupervised machine learning approach
Source: PLoS One. 2021 Nov 19;16(11):e0260315. doi: 10.1371/journal.pone.0260315 (PMC8604308; doi:10.1371/journal.pone.0260315)
Supplement: S1 File — (ZIP) [file pone.0260315.s003.zip › fig1.m]

% Matlab--------------------
train = importfile('1_train.csv');
normal = importfile('1_normal.csv');
simulated_o = importfile('1_s_overdose.csv');
simulated_u = importfile('1_s_underdose.csv');
dX = importfile('1_3d_X.csv')';
dY = importfile('1_3d_Y.csv')';
dZ = importfile('1_3d_Z.csv')';

fig = figure('visible','off');

fig.PaperUnits      = 'centimeters';
fig.PaperSize = [14 12];
fig.PaperPosition   = [0,0,14,12];
fig.Units           = 'centimeters';
fig.Position        = [0,0,14,12];
fig.Color           = 'w';
fig.InvertHardcopy  = 'off';

ax = gobjects(2,1);

ax(1) = axes('Tag','Video');
ax(2) = axes('Tag','Legend');

ax(1).OuterPosition = [0, 2, 14, 10];
ax(2).OuterPosition = [2, 0, 10, 3];

% Simulated Overdose/Underdose Prescriptions--------------------
i = 1;
axes(ax(i));

target1 = normal;
target2 = simulated_o;
target3 = simulated_u;

scatter3(target1(:,1),target1(:,2),target1(:,3),15,...
    'MarkerEdgeColor','black',...
    'MarkerFaceColor','white');
hold on;
scatter3(target2(:,1),target2(:,2),target2(:,3),15,...
    'MarkerEdgeColor','black',...
    'MarkerFaceColor','red');
scatter3(target3(:,1),target3(:,2),target3(:,3),15,...
    'MarkerEdgeColor','black',...
    'MarkerFaceColor','blue');

pbaspect(ax(i),[1 1 1]);
view(ax(i),50,5);

xlim(ax(i),[-5 5]);
ylim(ax(i),[-5 5]);
zlim(ax(i),[-3 9]);
FontSize = 7; 
xticks(ax(i),[-4, -2, 0, 2, 4]);
yticks(ax(i),[-4, -2, 0, 2, 4]);
zticks(ax(i),[-2, 0, 2, 4, 6, 8]);
xlabel(ax(i),'Age',"FontSize",8,"FontWeight","bold");
ylabel(ax(i),'Weight',"FontSize",8,"FontWeight","bold");
zlabel(ax(i),'Dose',"FontSize",8,"FontWeight","bold");

mesh_rgb = [0.949 0.569 0.098];
fill3(ax(i),dX,dY,dZ,mesh_rgb,...
    "FaceAlpha",0.15,...
    "EdgeColor",mesh_rgb,...
    "EdgeAlpha",0.15,...
    "LineWidth",0.25);

i = 2;
axes(ax(i));
hold on;
scatter(ax(i),0,0,15,...
    's',...
    'LineWidth',4,...
    'MarkerEdgeColor',[0.949 0.569 0.098],...
    'MarkerFaceColor',[0.949 0.569 0.098]);
scatter(ax(i),0,0,15,...
    'MarkerEdgeColor','black',...
    'MarkerFaceColor','white');
scatter(ax(i),0,0,15,...
    'MarkerEdgeColor','black',...
    'MarkerFaceColor','red');
scatter(ax(i),0,0,15,...
    'MarkerEdgeColor','black',...
    'MarkerFaceColor','blue');
leg = legend('Decision boundary of the OCSVM model{     }',...
    'Normal prescriptions{     }',...
    'Synthetic overdose prescriptions{     }',...
    'Synthetic underdose prescriptions{     }');
leg.FontSize = 9;
leg.FontWeight = 'bold';
leg.Location = 'southoutside';
pos = get(leg,'Position');
set(leg,'Position',[0.2385 0.063 0.5488 0.0805]);
ax(i).Visible = 'off';

view(ax(1),50+i,5);
print('fig/figure1.png','-dpng','-r300');
print('-dpdf','fig/figure1.pdf','-opengl');
