# Supplementary material for: Detection of overdose and underdose prescriptions—An unsupervised machine learning approach
Source: PLoS One. 2021 Nov 19;16(11):e0260315. doi: 10.1371/journal.pone.0260315 (PMC8604308; doi:10.1371/journal.pone.0260315)
Supplement: S1 File — (ZIP) [file pone.0260315.s003.zip › fig1.py]

# %%
#!/usr/bin/env python
import pandas as pd
import numpy as np
import os
import math
from sklearn.model_selection import train_test_split
from sklearn.preprocessing import StandardScaler
from sklearn import svm
from skimage import measure
current_dir = os.path.dirname(os.path.abspath(__file__))

# %%
df = pd.read_csv(current_dir + '/data/prescription.csv', header=0)

# %%
for i in range(1, 22):
    minmax = 6
    drugno = str(i)
    dfi = df.query('drugno==' + drugno)
    drugname = dfi['drugname'].iloc[0]

    randomstate = 0
    dfil = [[]*i for i in range(5)]
    dfix, dfil[0] = train_test_split(dfi, test_size=0.2, random_state=randomstate)
    dfix, dfil[1] = train_test_split(dfix, test_size=0.25, random_state=randomstate)
    dfix, dfil[2] = train_test_split(dfix, test_size=0.333333, random_state=randomstate)
    dfil[4], dfil[3] = train_test_split(dfix, test_size=0.5, random_state=randomstate)

    k = 0
    dfi_train = dfi.drop(dfil[k].index)
    dfi_test = dfil[k]
    dfi_inliers = dfi_test.query('dose <= maxdose and dose >= mindose').sample(n=math.floor(len(dfi_test)/2), random_state=randomstate)
    dfi_outliers = dfi_test.drop(dfi_inliers.index)
    n_train = len(dfi_train)
    n_test = len(dfi_test)
    n_inliers = len(dfi_inliers)
    n_outliers = len(dfi_outliers)

    X_train = dfi_train[['age', 'weight', 'dose']].to_numpy()
    X_inliers = dfi_inliers[['age', 'weight', 'dose']].to_numpy()
    X_s_overdose = dfi_outliers[['age', 'weight', 's_overdose']].to_numpy()
    X_s_underdose = dfi_outliers[['age', 'weight', 's_underdose']].to_numpy()
    ss = StandardScaler()
    ss.fit(X_train)
    X_train = ss.transform(X_train)
    X_inliers = ss.transform(X_inliers)
    X_s_overdose = ss.transform(X_s_overdose)
    X_s_underdose = ss.transform(X_s_underdose)

    clf = svm.OneClassSVM(kernel='rbf', gamma='scale', nu=0.01)
    clf.fit(X_train)

    SPACE_SAMPLING_POINTS = 100
    X_MIN = -1 * minmax
    X_MAX = minmax
    Y_MIN = -1 * minmax
    Y_MAX = minmax
    Z_MIN = -1 * minmax
    Z_MAX = minmax
    xx, yy, zz = np.meshgrid(np.linspace(X_MIN, X_MAX, SPACE_SAMPLING_POINTS), np.linspace(Y_MIN, Y_MAX, SPACE_SAMPLING_POINTS), np.linspace(Z_MIN, Z_MAX, SPACE_SAMPLING_POINTS))
    
    Z = clf.decision_function(np.c_[xx.ravel(), yy.ravel(), zz.ravel()])
    Z = Z.reshape(xx.shape)
    Z = Z.transpose(1, 0, 2)

    verts, faces, normals, values = measure.marching_cubes_lewiner(Z, level=0)
    verts = verts * [X_MAX - X_MIN, Y_MAX - Y_MIN, Z_MAX - Z_MIN] / SPACE_SAMPLING_POINTS
    verts = verts + [X_MIN, Y_MIN, Z_MIN]

    V = verts[faces]
    X = V[:,:,0]
    Y = V[:,:,1]
    Z = V[:,:,2]

    np.savetxt('matlab/{0}_3d_X.csv'.format(drugno),X,delimiter=',')
    np.savetxt('matlab/{0}_3d_Y.csv'.format(drugno),Y,delimiter=',')
    np.savetxt('matlab/{0}_3d_Z.csv'.format(drugno),Z,delimiter=',')
    np.savetxt('matlab/{0}_train.csv'.format(drugno),X_train,delimiter=',')
    np.savetxt('matlab/{0}_normal.csv'.format(drugno),X_inliers,delimiter=',')
    np.savetxt('matlab/{0}_s_overdose.csv'.format(drugno),X_s_overdose,delimiter=',')
    np.savetxt('matlab/{0}_s_underdose.csv'.format(drugno),X_s_underdose,delimiter=',')

    print('{}:{} completed'.format(drugno, drugname))
    
# %%
