# Supplementary material for: Detection of overdose and underdose prescriptions—An unsupervised machine learning approach
Source: PLoS One. 2021 Nov 19;16(11):e0260315. doi: 10.1371/journal.pone.0260315 (PMC8604308; doi:10.1371/journal.pone.0260315)
Supplement: S1 File — (ZIP) [file pone.0260315.s003.zip › fig2.py]

# %%
#!/usr/bin/env python
import pandas as pd
import numpy as np
import os
import math
import time
from decimal import Decimal, ROUND_HALF_UP
from sklearn.model_selection import train_test_split
from sklearn.preprocessing import StandardScaler
from sklearn.metrics import roc_auc_score
from sklearn import svm
current_dir = os.path.dirname(os.path.abspath(__file__))

# %%
df = pd.read_csv(current_dir + '/data/prescription.csv', header=0)

# %%

result = [['drugno', 'drugname', 'randomstate', 'cv', 'outliers_category', 'algorithm', 'time_train', 'time_test', 'gamma', 'nu', 'n_train', 'n_test', 'n_inliers', 'n_positive_inliers', 'n_negative_inliers', 'n_outliers', 'n_positive_outliers', 'n_negative_outliers', 'precision', 'recall', 'specificity', 'accuracy', 'balanced_accuracy', 'f1', 'rocauc']]

for i in range(1, 22):
    drugno = str(i)
    dfi = df.query('drugno==' + drugno)
    drugname = dfi['drugname'].iloc[0]

    for randomstate in [0, 100, 200, 300, 400, 500, 600, 700, 800, 900]:
        dfil = [[]*i for i in range(5)]
        dfix, dfil[0] = train_test_split(dfi, test_size=0.2, random_state=randomstate)
        dfix, dfil[1] = train_test_split(dfix, test_size=0.25, random_state=randomstate)
        dfix, dfil[2] = train_test_split(dfix, test_size=0.333333, random_state=randomstate)
        dfil[4], dfil[3] = train_test_split(dfix, test_size=0.5, random_state=randomstate)

        for k in range(0, 5):
            dfi_train = dfi.drop(dfil[k].index)
            dfi_test = dfil[k]
            dfi_inliers = dfi_test.query('dose <= maxdose and dose >= mindose').sample(n=math.floor(len(dfi_test)/2), random_state=randomstate)
            dfi_outliers = dfi_test.drop(dfi_inliers.index)
            n_train = len(dfi_train)
            n_test = len(dfi_test)
            n_inliers = len(dfi_inliers)
            n_outliers = len(dfi_outliers)

            for outliers_category in ['s_overdose', 's_underdose']:
                X_train = dfi_train[['age', 'weight', 'dose']].to_numpy()
                X_inliers = dfi_inliers[['age', 'weight', 'dose']].to_numpy()
                X_outliers = dfi_outliers[['age', 'weight', outliers_category]].to_numpy()
                ss = StandardScaler()
                ss.fit(X_train)
                X_train = ss.transform(X_train)
                X_inliers = ss.transform(X_inliers)
                X_outliers = ss.transform(X_outliers)

                def calc_metrics():
                    n_positive_inliers = y_pred_inliers[y_pred_inliers == -1].size # FP
                    n_negative_inliers = y_pred_inliers[y_pred_inliers == 1].size # TN
                    n_positive_outliers = y_pred_outliers[y_pred_outliers == -1].size # TP
                    n_negative_outliers = y_pred_outliers[y_pred_outliers == 1].size # FN
                    try:
                        precision = n_positive_outliers / (n_positive_outliers + n_positive_inliers)
                    except:
                        precision = 0
                    recall = n_positive_outliers / (n_positive_outliers + n_negative_outliers)
                    specificity = n_negative_inliers / (n_positive_inliers + n_negative_inliers)
                    accuracy = (n_positive_outliers + n_negative_inliers) / (n_outliers + n_inliers)
                    balanced_accuracy = (n_positive_outliers / n_outliers + n_negative_inliers / n_inliers) / 2
                    try:
                        f1 = (1 + 1 ** 2) * precision * recall / (1 ** 2 * precision + recall)
                    except:
                        f1 = 0
                    rocauc = roc_auc_score(y_true, y_score)
                    result.append([i, drugname, randomstate, k, outliers_category, algorithm, time_train, time_test, gamma, nu, n_train, n_test, n_inliers, n_positive_inliers, n_negative_inliers, n_outliers, n_positive_outliers, n_negative_outliers, precision, recall, specificity, accuracy, balanced_accuracy, f1, rocauc])

                # OCSVM
                algorithm = 'OCSVM'
                for gamma in [2**-6, 2**-5, 2**-4, 2**-3, 2**-2, 2**-1, 2**0, 2**1, 2**2, 2**3, 2**4, 2**5, 2**6]:
                    for nu in [0.01]:
                        t = time.time()
                        clf = svm.OneClassSVM(kernel='rbf', gamma=gamma, nu=nu)
                        clf.fit(X_train)
                        time_train = time.time()-t
                        t = time.time()
                        y_pred_inliers = clf.predict(X_inliers)
                        y_pred_outliers = clf.predict(X_outliers)
                        time_test = time.time()-t
                        y_true = [0] * len(X_inliers) + [1] * len(X_outliers)
                        y_score = np.append(clf.decision_function(X_inliers), clf.decision_function(X_outliers)) * (-1)
                        calc_metrics()
                        print('{}:{}, rs{}, cv{}, {}, {}, gamma:{}, nu:{}, time_train:{}, time_test:{}'.format(drugno, drugname, randomstate, k, outliers_category, algorithm, gamma, nu, time_train, time_test))
                                
    print('{}:{} completed'.format(drugno, drugname))

df_result = pd.DataFrame(result[1:], columns=result[0])

# %%
f_round = lambda x: float(Decimal(str(x)).quantize(Decimal('0.001'), rounding=ROUND_HALF_UP))

df_result1 = df_result\
    .groupby(['drugno', 'drugname', 'outliers_category', 'algorithm', 'gamma', 'nu'], as_index=False)\
    .agg({'time_train': 'mean', 'time_test': 'mean', 'precision': 'mean', 'recall': 'mean', 'specificity': 'mean', 'accuracy': 'mean', 'balanced_accuracy': 'mean', 'f1': 'mean', 'rocauc': 'mean'})
df_result1['time_train_r'] = df_result1['time_train'].map(f_round)
df_result1['time_test_r'] = df_result1['time_test'].map(f_round)
df_result1['precision_r'] = df_result1['precision'].map(f_round)
df_result1['recall_r'] = df_result1['recall'].map(f_round)
df_result1['specificity_r'] = df_result1['specificity'].map(f_round)
df_result1['accuracy_r'] = df_result1['accuracy'].map(f_round)
df_result1['balanced_accuracy_r'] = df_result1['balanced_accuracy'].map(f_round)
df_result1['f1_r'] = df_result1['f1'].map(f_round)
df_result1['rocauc_r'] = df_result1['rocauc'].map(f_round)
df_result1.to_csv(current_dir + '/data/fig2_1.csv', header=True, index=False)

# %%
df_result2 = df_result1\
    .groupby(['outliers_category', 'algorithm', 'gamma', 'nu'], as_index=False)\
    .agg({'time_train': 'mean', 'time_test': 'mean', 'precision': 'mean', 'recall': 'mean', 'specificity': 'mean', 'accuracy': 'mean', 'balanced_accuracy': 'mean', 'f1': 'mean', 'rocauc': 'mean'})
df_result2['time_train_r'] = df_result2['time_train'].map(f_round)
df_result2['time_test_r'] = df_result2['time_test'].map(f_round)
df_result2['precision_r'] = df_result2['precision'].map(f_round)
df_result2['recall_r'] = df_result2['recall'].map(f_round)
df_result2['specificity_r'] = df_result2['specificity'].map(f_round)
df_result2['accuracy_r'] = df_result2['accuracy'].map(f_round)
df_result2['balanced_accuracy_r'] = df_result2['balanced_accuracy'].map(f_round)
df_result2['f1_r'] = df_result2['f1'].map(f_round)
df_result2['rocauc_r'] = df_result2['rocauc'].map(f_round)
df_result2.to_csv(current_dir + '/data/fig2_2.csv', header=True, index=False)

# %%
df_result3 = df_result2.loc[df_result2.groupby(['outliers_category', 'algorithm'])['f1'].idxmax(), :]
df_result3.to_csv(current_dir + '/data/fig2_3.csv', header=True, index=False)

# %%
