# Supplementary material for: Detection of overdose and underdose prescriptions—An unsupervised machine learning approach
Source: PLoS One. 2021 Nov 19;16(11):e0260315. doi: 10.1371/journal.pone.0260315 (PMC8604308; doi:10.1371/journal.pone.0260315)
Supplement: S1 File — (ZIP) [file pone.0260315.s003.zip › preprocessing.py]

# %%
#!/usr/bin/env python
import pandas as pd
import numpy as np
import os
import datetime as dt
import math
current_dir = os.path.dirname(os.path.abspath(__file__))

# %%
df_weight = pd.read_pickle(current_dir + '/data/00_weight.pkl')
df_weight.columns = ['ptid', 'bir', 'kousinnbi', 'sokuteibi', 'weight']
df_weight = df_weight.query('weight>=0')
df_weight = df_weight.query('weight<=300')
df_weight = df_weight \
    .groupby(['ptid', 'sokuteibi']) \
    .agg({'weight': ['max']}) \
    .reset_index()
df_weight.columns = ['ptid', 'sokuteibi', 'weight']
df_weight.reset_index(drop=True, inplace=True)

# %%
df_drug = pd.read_excel(current_dir + '/data/drug.xlsx', header=0)
df_order = pd.read_pickle(current_dir + '/data/00_order.pkl')
df_order = df_order[df_order['薬品コード'].isin(df_drug['drugcode'])]
df_order = df_order[['患者ID', '患者年齢', '性別', '文書名称', '依頼日時', '薬品コード', '薬品', '薬品数量', '薬品単位コード', '薬品単位名', '用法コード', '用法']]
df_order.columns = ['ptid', 'age', 'sex', 'bunnsyomei', 'datetimeirai', 'drugcode', 'drugname_order', 'dose', 'dosetanni_code', 'dosetanni', 'youhoucode', 'youhou']
df_order['age'] = df_order['age'].str.replace('歳', '').astype(int)
df_order['datetimeirai'] = pd.to_datetime(df_order['datetimeirai'])
df_order.reset_index(drop=True, inplace=True)

df_drug = pd.read_excel(current_dir + '/data/drug.xlsx', header=0)
df_masta = pd.read_excel(current_dir + '/data/masta_syohou.xlsx', header=0)
df_masta = df_masta[['使用開始日', '使用終了日', 'オーダコード', '項目名称', 'デフォルト単位', '第１単位コード', '第１単位名称_表示', '第２単位コード', '第２単位名称_表示', '単位換算区分２', '単位換算量２']]
df_masta.columns = ['kaisi', 'syuuryou', 'drugcode', 'drugname_masta', 'defaulttanni', 'firsttanni_code', 'firsttanni', 'secondtanni_code', 'secondtanni', 'kannzannkubunn', 'kannzannryou']
df_masta['drugcode'] = 'I' + df_masta['drugcode']
df_masta = df_masta[df_masta['drugcode'].isin(df_drug['drugcode'])]
df_masta['kannzannryou'] = df_masta['kannzannryou'] / 1000
df_masta.reset_index(drop=True, inplace=True)
df = pd.merge(df_order, df_masta, on = 'drugcode')
def func_dose(x):
    if x.defaulttanni == 1:
        if x.dosetanni_code == x.firsttanni_code:
            return x.dose
        elif x.dosetanni_code == x.secondtanni_code:
            if x.kannzannkubunn == 0:
                return x.dose / x.kannzannryou
            elif x.kannzannkubunn == 1:
                return x.dose * x.kannzannryou
            else:
                return np.nan
        else:
            return np.nan
    elif x.defaulttanni == 2:
        if x.dosetanni_code == x.secondtanni_code:
            return x.dose
        elif x.dosetanni_code == x.firsttanni_code:
            if x.kannzannkubunn == 0:
                return x.dose * x.kannzannryou
            elif x.kannzannkubunn == 1:
                return x.dose / x.kannzannryou
            else:
                return np.nan
        else:
            return np.nan
    else:
        return np.nan
df['dose_default'] = df.apply(lambda x: func_dose(x), axis=1)
def func_dosetanni(x):
    if x.defaulttanni == 1:
        return x.firsttanni
    elif x.defaulttanni == 2:
        return x.secondtanni
    else:
        return np.nan
df['dosetanni_default'] = df.apply(lambda x: func_dosetanni(x), axis=1)
df = df[(df['youhoucode'].str.startswith('Y101'))|(df['youhoucode'].str.startswith('Y102'))|(df['youhoucode'].str.startswith('Y103'))|(df['youhoucode'].str.startswith('Y104'))|(df['youhoucode'].str.startswith('Y105'))|(df['youhoucode'].str.startswith('Y106'))|(df['youhoucode'].str.startswith('Y108'))]
print('Prescription Data(exclude data with unclear daily dose): n=', df.shape[0])
# Prescription Data(exclude data with unclear daily dose): n= 546350
def func_youhounum(x):
    if x.youhoucode.startswith('Y101'):
        return 1
    elif x.youhoucode.startswith('Y102'):
        return 2
    elif x.youhoucode.startswith('Y103'):
        return 3
    elif x.youhoucode.startswith('Y104'):
        return 4
    elif x.youhoucode.startswith('Y105'):
        return 5
    elif x.youhoucode.startswith('Y106'):
        return 6
    elif x.youhoucode.startswith('Y107'):
        return 7
    elif x.youhoucode.startswith('Y108'):
        return 8
    else:
        return np.nan
df['youhounum'] = df.apply(lambda x: func_youhounum(x), axis=1)
df = pd.merge(df, df_drug, on='drugcode')
df['dose_result'] = df['dose_default'] * df['kannzann']
df = df[['ptid', 'age', 'bunnsyomei', 'datetimeirai', 'drugcode', 'drugno', 'drugname', 'drugname_masta', 'dose_result', 'dosetanni_post', 'youhounum']]
df = df.rename(columns={'dose_result': 'dose', 'dosetanni_post': 'dosetanni'})
df.reset_index(drop=True, inplace=True)

# %%
df = pd.merge(df, df_weight, on='ptid', how='inner')
del df_weight
df['hizukesa'] = df['datetimeirai'] - df['sokuteibi']
df['hizukesa'] = df['hizukesa'].dt.days
df['hizukesa_abs'] = df['hizukesa'].abs()
df = df.astype({'hizukesa':'int16', 'hizukesa_abs':'int16'})
df = df.query('hizukesa_abs <= 90')
df = df.sort_values(['datetimeirai', 'ptid', 'hizukesa'], ascending=[True, True, False])
df2 = df.groupby(['ptid', 'datetimeirai', 'age', 'dose'])
df = df.loc[df2['hizukesa_abs'].idxmin(), :]
del df2
df.drop(['sokuteibi', 'hizukesa', 'hizukesa_abs'], axis=1, inplace=True)
df = df.query('bunnsyomei != "院外処方"')
df.reset_index(drop=True, inplace=True)

# %%
def func_maxdose(x):
    if x.drugno == 1:
        if x.age >= 15 or x.weight * 60 > 4000:
            return 4000
        else:
            return x.weight * 60
    elif x.drugno == 2:
        if x.age >= 15 or x.weight * 1.8 > 90:
            return 90
        else:
            return x.weight * 1.8
    elif x.drugno == 3:
        if x.age >= 15:
            return 10
        elif x.age >= 6 or (x.age >= 1 and x.weight * 0.3 > 5):
            return 5
        elif x.age >= 1:
            return x.weight * 0.3
        else:
            return np.nan
    elif x.drugno == 4:
        if x.age >= 12 or x.weight >= 30:
            return 125
        elif x.weight >= 6:
            return x.weight * 3
        else:
            return np.nan
    elif x.drugno == 5:
        return x.weight * 100
    elif x.drugno == 6:
        if x.age >= 15:
            return 6000
        elif x.weight * 187.5 > 3750:
            return 3750
        else:
            return x.weight * 187.5
    elif x.drugno == 7:
        if x.age >= 15 or x.weight * 1.5 > 40:
            return 40
        else:
            return x.weight * 1.5
    elif x.drugno == 8:
        if x.age >= 15:
            return 600
        elif x.age >= 2 and x.weight > 25:
            return 200
        elif x.age >= 2 and x.weight >= 10:
            return 100
        else:
            return np.nan
    elif x.drugno == 9:
        if x.age >= 15 or (x.age >= 12 and x.weight * 6 > 120):
            return 120
        elif x.age >= 12:
            return x.weight * 6
        else:
            return np.nan
    elif x.drugno == 10:
        if x.age >= 15 or x.weight * 6 > 160:
            return 160
        else:
            return x.weight * 6
    elif x.drugno == 11:
        if x.age >= 15 or x.weight * 2.6 > 78:
            return 78
        else:
            return x.weight * 2.6
    elif x.drugno == 12:
        if x.age >= 15 or (x.age >= 12 and x.age <= 14 and x.weight * 3 > 800) or (x.age >= 6 and x. age <= 11 and x.weight * 5 > 800) or (x.age >= 1 and x. age <= 5 and x.weight * 6 > 800) or (x.age == 0 and x.weight * 17 > 800):
            return 800
        elif x.age >= 12:
            return x.weight * 3
        elif x.age >= 6:
            return x.weight * 5
        elif x.age >= 1:
            return x.weight * 6
        elif x.age == 0:
            return x.weight * 17
    elif x.drugno == 13:
        if x.age >= 15:
            return 30
        else:
            return np.nan
    elif x.drugno == 14:
        if x.age >= 15 or (x.age >= 2 and x.weight * 3 > 80):
            return 80
        elif x.age >= 2:
            return x.weight * 3
        else:
            return np.nan
    elif x.drugno == 15:
        if x.age >= 15:
            return 40
        elif x.weight >= 20:
            return 20
        elif x.weight >= 10:
            return 10
        elif x.weight >= 5:
            return 5
        elif x.weight >= 3:
            return 2.5      
        else:
            return np.nan
    elif x.drugno == 16:
        if x.age >= 15 or (x.age >= 12 and x.age <= 14 and x.weight * 6 > 400) or (x.age >= 6 and x.age <= 11 and x.weight * 10 > 400) or (x.age >= 0 and x.age <= 5 and x.weight * 10 > 400):
            return 400
        elif x.age >= 12:
            return x.weight * 6
        elif x.age >= 6:
            return x.weight * 10
        elif x.age >= 0:
            return x.weight * 10
    elif x.drugno == 17:
        if x.age >= 15:
            return 40
        elif x.age >= 12 or (x.age >= 2 and x.age <= 11 and x.weight >= 15):
            return 20
        elif x.age <= 1 or (x.age >= 2 and x.age <= 11 and x.weight < 15):
            return 10
    elif x.drugno == 18:
        if x.age >= 15:
            return 30
        else:
            return np.nan
    elif x.drugno == 19:
        if x.age >= 15 or x.weight * 6 > 200:
            return 200
        else:
            return x.weight * 6
    elif x.drugno == 20:
        if x.age >= 15 or x.weight * 40 > 1920:
            return 1920
        else:
            return x.weight * 40
    elif x.drugno == 21:
        if x.age >= 15 or x.weight * 30 > 1200:
            return 1200
        else:
            return x.weight * 30
    else:
        return np.nan
df['maxdose'] = df.apply(lambda x: func_maxdose(x), axis=1)

def func_mindose(x):
    if x.drugno == 1:
        if x.age >= 15 or x.weight * 5 > 150:
            return 150
        else:
            return x.weight * 5
    elif x.drugno == 2:
        if x.age >= 15 or x.weight * 0.45 > 22.5:
            return 22.5
        else:
            return x.weight * 0.45
    elif x.drugno == 3:
        if x.age >= 15:
            return 1.25
        elif x.age >= 6 or (x.age >= 1 and x.weight * 0.05 > 1.25):
            return 1.25
        elif x.age >= 1:
            return x.weight * 0.05
        else:
            return np.nan
    elif x.drugno == 4:
        if x.age >= 12 or x.weight >= 30:
            return 80
        elif x.weight >= 6:
            return x.weight * 2
        else:
            return np.nan
    elif x.drugno == 5:
        if x.weight * 1.5 > 100:
            return 100
        else:
            return x.weight * 1.5
    elif x.drugno == 6:
        if x.age >= 15 or x.weight * 75 > 1500:
            return 1500
        else:
            return x.weight * 75
    elif x.drugno == 7:
        if x.age >= 15 or x.weight * 0.15 > 1.25:
            return 1.25
        else:
            return x.weight * 0.15
    elif x.drugno == 8:
        if x.age >= 15:
            return 200
        elif x.age >= 2 and x.weight > 25:
            return 200
        elif x.age >= 2 and x.weight >= 10:
            return 100
        else:
            return np.nan
    elif x.drugno == 9:
        if x.age >= 15 or (x.age >= 12 and x.weight * 0.5 > 30):
            return 30
        elif x.age >= 12:
            return x.weight * 0.5
        else:
            return np.nan
    elif x.drugno == 10:
        if x.age >= 15 or x.weight * 0.5 > 20:
            return 20
        else:
            return x.weight * 0.5
    elif x.drugno == 11:
        if x.age >= 15 or x.weight * 0.16 > 9.75:
            return 9.75
        else:
            return x.weight * 0.16
    elif x.drugno == 12:
        if x.age >= 15 or (x.age >= 12 and x.age <= 14 and x.weight * 1.6 > 12.5) or (x.age >= 6 and x. age <= 11 and x.weight * 4 > 12.5) or (x.age >= 1 and x. age <= 5 and x.weight * 5 > 12.5) or (x.age == 0 and x.weight * 6 > 12.5):
            return 12.5
        elif x.age >= 12:
            return x.weight * 1.6
        elif x.age >= 6:
            return x.weight * 4
        elif x.age >= 1:
            return x.weight * 5
        elif x.age == 0:
            return x.weight * 6
    elif x.drugno == 13:
        if x.age >= 15:
            return 7.5
        else:
            return np.nan
    elif x.drugno == 14:
        if x.age >= 15 or (x.age >= 2 and x.weight * 0.25 > 10):
            return 10
        elif x.age >= 2:
            return x.weight * 0.25
        else:
            return np.nan
    elif x.drugno == 15:
        if x.age >= 15:
            return 10
        elif x.weight >= 20:
            return 10
        elif x.weight >= 10:
            return 10
        elif x.weight >= 5:
            return 5
        elif x.weight >= 3:
            return 2.5      
        else:
            return np.nan
    elif x.drugno == 16:
        if x.age >= 15 or (x.age >= 12 and x.age <= 14 and x.weight * 2 > 15) or (x.age >= 6 and x.age <= 11 and x.weight * 2 > 15) or (x.age >= 0 and x.age <= 5 and x.weight * 3 > 15):
            return 15
        elif x.age >= 12:
            return x.weight * 2
        elif x.age >= 6:
            return x.weight * 2
        else:
            return x.weight * 3
    elif x.drugno == 17:
        if x.age >= 12:
            return 10
        elif x.age >= 2 and x.weight >= 15:
            return 10
        else:
            return 5
    elif x.drugno == 18:
        if x.age >= 15:
            return 10
        else:
            return np.nan
    elif x.drugno == 19:
        if x.age >= 15 or x.weight * 1 > 25:
            return 25
        else:
            return x.weight * 1
    elif x.drugno == 20:
        if x.age >= 15 or x.weight * 2 > 40:
            return 40
        else:
            return x.weight * 2
    elif x.drugno == 21:
        if x.age >= 15 or x.weight * 10 > 75:
            return 75
        else:
            return x.weight * 10
    else:
        return np.nan

df['mindose'] = df.apply(lambda x: func_mindose(x), axis=1)

df['s_overdose'] = df['maxdose'] * 2
df['s_underdose'] = df['mindose'] * 0.1


df = df.rename(columns={'dosetanni': 'unit'})
df = df[['drugno', 'drugname', 'dose', 'unit', 'age', 'weight', 'maxdose', 'mindose', 's_overdose', 's_underdose']]
df = df.dropna()
df.reset_index(drop=True, inplace=True)
df.to_pickle(current_dir + '/data/prescription.pkl')
df.to_csv(current_dir + '/data/prescription.csv', header=True, index=False, encoding='cp932', float_format='%.1f')
