# Supplementary material for: Detection of overdose and underdose prescriptions—An unsupervised machine learning approach
Source: PLoS One. 2021 Nov 19;16(11):e0260315. doi: 10.1371/journal.pone.0260315 (PMC8604308; doi:10.1371/journal.pone.0260315)
Supplement: S1 File — (ZIP) [file pone.0260315.s003.zip › prescription.csv]

drugno	drugname	dose	unit	age	weight	maxdose	mindose	s_overdose	s_underdose
17	Rabeprazole Sodium Tablet (10 mg/Tablet)	10.0	mg	72	51.4	40.0	10.0	80.0	1.0
17	Rabeprazole Sodium Tablet (10 mg/Tablet)	20.0	mg	73	49.2	40.0	10.0	80.0	1.0
5	Aspirin Tablet (100 mg/Tablet)	100.0	mg	73	49.2	4920.0	73.80000000000001	9840.0	7.380000000000002
3	Amlodipine Besilate Tablet (5 mg/Tablet)	5.0	mg	86	45.9	10.0	1.25	20.0	0.125
3	Amlodipine Besilate Tablet (5 mg/Tablet)	5.0	mg	86	43.8	10.0	1.25	20.0	0.125
3	Amlodipine Besilate Tablet (5 mg/Tablet)	5.0	mg	86	44.7	10.0	1.25	20.0	0.125
3	Amlodipine Besilate Tablet (5 mg/Tablet)	5.0	mg	86	41.9	10.0	1.25	20.0	0.125
3	Amlodipine Besilate Tablet (5 mg/Tablet)	5.0	mg	86	41.9	10.0	1.25	20.0	0.125
3	Amlodipine Besilate Tablet (5 mg/Tablet)	5.0	mg	86	42.4	10.0	1.25	20.0	0.125
3	Amlodipine Besilate Tablet (5 mg/Tablet)	5.0	mg	86	42.6	10.0	1.25	20.0	0.125
9	Codeine Phosphate Powder (10 mg/g)	10.0	mg	82	64.9	120.0	30.0	240.0	3.0
17	Rabeprazole Sodium Tablet (10 mg/Tablet)	10.0	mg	69	65.0	40.0	10.0	80.0	1.0
17	Rabeprazole Sodium Tablet (10 mg/Tablet)	10.0	mg	69	65.0	40.0	10.0	80.0	1.0
21	Ursodeoxycholic Acid Granule (50 mg/g)	150.0	mg	66	58.85	1200.0	75.0	2400.0	7.5
21	Ursodeoxycholic Acid Granule (50 mg/g)	150.0	mg	66	59.05	1200.0	75.0	2400.0	7.5
21	Ursodeoxycholic Acid Granule (50 mg/g)	150.0	mg	66	60.95	1200.0	75.0	2400.0	7.5
11	Lactulose Syrup (0.65 g/mL)	39.0	g	66	61.2	78.0	9.75	156.0	0.9750000000000001
11	Lactulose Syrup (0.65 g/mL)	39.0	g	66	60.75	78.0	9.75	156.0	0.9750000000000001
5	Aspirin Tablet (100 mg/Tablet)	100.0	mg	68	35.4	3540.0	53.099999999999994	7080.0	5.31
5	Aspirin Tablet (100 mg/Tablet)	100.0	mg	68	34.6	3460.0	51.900000000000006	6920.0	5.190000000000001
5	Aspirin Tablet (100 mg/Tablet)	100.0	mg	68	34.6	3460.0	51.900000000000006	6920.0	5.190000000000001
5	Aspirin Tablet (100 mg/Tablet)	100.0	mg	68	35.1	3510.0	52.650000000000006	7020.0	5.265000000000001
5	Aspirin Tablet (100 mg/Tablet)	100.0	mg	68	33.05	3304.9999999999995	49.574999999999996	6609.999999999999	4.9575
17	Rabeprazole Sodium Tablet (10 mg/Tablet)	10.0	mg	76	63.0	40.0	10.0	80.0	1.0
17	Rabeprazole Sodium Tablet (10 mg/Tablet)	10.0	mg	76	62.6	40.0	10.0	80.0	1.0
17	Rabeprazole Sodium Tablet (10 mg/Tablet)	10.0	mg	76	62.6	40.0	10.0	80.0	1.0
17	Rabeprazole Sodium Tablet (10 mg/Tablet)	10.0	mg	76	62.6	40.0	10.0	80.0	1.0
9	Codeine Phosphate Powder (10 mg/g)	60.0	mg	77	56.3	120.0	30.0	240.0	3.0
9	Codeine Phosphate Powder (10 mg/g)	60.0	mg	77	53.8	120.0	30.0	240.0	3.0
5	Aspirin Tablet (100 mg/Tablet)	100.0	mg	87	56.4	5640.0	84.6	11280.0	8.459999999999999
18	Rivaroxaban Tablet (15 mg/Tablet)	15.0	mg	77	60.0	30.0	10.0	60.0	1.0
17	Rabeprazole Sodium Tablet (10 mg/Tablet)	10.0	mg	77	60.0	40.0	10.0	80.0	1.0
18	Rivaroxaban Tablet (15 mg/Tablet)	15.0	mg	77	60.0	30.0	10.0	60.0	1.0
17	Rabeprazole Sodium Tablet (10 mg/Tablet)	10.0	mg	74	65.0	40.0	10.0	80.0	1.0
12	Levothyroxine Sodium Hydrate Tablet (25 ƒÊg/Tablet)	25.0	ƒÊg	74	65.0	800.0	12.5	1600.0	1.25
17	Rabeprazole Sodium Tablet (10 mg/Tablet)	10.0	mg	74	65.0	40.0	10.0	80.0	1.0
12	Levothyroxine Sodium Hydrate Tablet (25 ƒÊg/Tablet)	25.0	ƒÊg	74	65.0	800.0	12.5	1600.0	1.25
17	Rabeprazole Sodium Tablet (10 mg/Tablet)	10.0	mg	74	65.0	40.0	10.0	80.0	1.0
12	Levothyroxine Sodium Hydrate Tablet (25 ƒÊg/Tablet)	25.0	ƒÊg	74	65.0	800.0	12.5	1600.0	1.25
17	Rabeprazole Sodium Tablet (10 mg/Tablet)	10.0	mg	74	62.4	40.0	10.0	80.0	1.0
12	Levothyroxine Sodium Hydrate Tablet (25 ƒÊg/Tablet)	25.0	ƒÊg	74	62.4	800.0	12.5	1600.0	1.25
17	Rabeprazole Sodium Tablet (10 mg/Tablet)	10.0	mg	74	62.4	40.0	10.0	80.0	1.0
12	Levothyroxine Sodium Hydrate Tablet (25 ƒÊg/Tablet)	25.0	ƒÊg	74	62.4	800.0	12.5	1600.0	1.25
17	Rabeprazole Sodium Tablet (10 mg/Tablet)	10.0	mg	74	62.7	40.0	10.0	80.0	1.0
12	Levothyroxine Sodium Hydrate Tablet (25 ƒÊg/Tablet)	25.0	ƒÊg	74	62.7	800.0	12.5	1600.0	1.25
17	Rabeprazole Sodium Tablet (10 mg/Tablet)	10.0	mg	74	62.7	40.0	10.0	80.0	1.0
12	Levothyroxine Sodium Hydrate Tablet (25 ƒÊg/Tablet)	25.0	ƒÊg	74	62.7	800.0	12.5	1600.0	1.25
17	Rabeprazole Sodium Tablet (10 mg/Tablet)	10.0	mg	74	62.7	40.0	10.0	80.0	1.0
12	Levothyroxine Sodium Hydrate Tablet (25 ƒÊg/Tablet)	25.0	ƒÊg	74	62.7	800.0	12.5	1600.0	1.25
17	Rabeprazole Sodium Tablet (10 mg/Tablet)	10.0	mg	74	62.7	40.0	10.0	80.0	1.0
12	Levothyroxine Sodium Hydrate Tablet (25 ƒÊg/Tablet)	25.0	ƒÊg	74	62.7	800.0	12.5	1600.0	1.25
17	Rabeprazole Sodium Tablet (10 mg/Tablet)	10.0	mg	74	62.7	40.0	10.0	80.0	1.0
12	Levothyroxine Sodium Hydrate Tablet (25 ƒÊg/Tablet)	25.0	ƒÊg	74	62.7	800.0	12.5	1600.0	1.25
17	Rabeprazole Sodium Tablet (10 mg/Tablet)	10.0	mg	74	63.8	40.0	10.0	80.0	1.0
12	Levothyroxine Sodium Hydrate Tablet (25 ƒÊg/Tablet)	25.0	ƒÊg	74	63.8	800.0	12.5	1600.0	1.25
17	Rabeprazole Sodium Tablet (10 mg/Tablet)	10.0	mg	75	61.2	40.0	10.0	80.0	1.0
17	Rabeprazole Sodium Tablet (10 mg/Tablet)	10.0	mg	75	61.2	40.0	10.0	80.0	1.0
3	Amlodipine Besilate Tablet (5 mg/Tablet)	10.0	mg	75	61.2	10.0	1.25	20.0	0.125
17	Rabeprazole Sodium Tablet (10 mg/Tablet)	10.0	mg	75	61.2	40.0	10.0	80.0	1.0
3	Amlodipine Besilate Tablet (5 mg/Tablet)	10.0	mg	75	58.1	10.0	1.25	20.0	0.125
3	Amlodipine Besilate Tablet (5 mg/Tablet)	10.0	mg	75	58.8	10.0	1.25	20.0	0.125
3	Amlodipine Besilate Tablet (5 mg/Tablet)	10.0	mg	75	57.7	10.0	1.25	20.0	0.125
3	Amlodipine Besilate Tablet (5 mg/Tablet)	10.0	mg	75	57.7	10.0	1.25	20.0	0.125
18	Rivaroxaban Tablet (15 mg/Tablet)	15.0	mg	65	72.1	30.0	10.0	60.0	1.0
17	Rabeprazole Sodium Tablet (10 mg/Tablet)	10.0	mg	65	70.7	40.0	10.0	80.0	1.0
11	Lactulose Syrup (0.65 g/mL)	29.25	g	65	70.7	78.0	9.75	156.0	0.9750000000000001
18	Rivaroxaban Tablet (15 mg/Tablet)	15.0	mg	65	70.7	30.0	10.0	60.0	1.0
17	Rabeprazole Sodium Tablet (10 mg/Tablet)	10.0	mg	65	69.6	40.0	10.0	80.0	1.0
11	Lactulose Syrup (0.65 g/mL)	29.25	g	65	69.6	78.0	9.75	156.0	0.9750000000000001
17	Rabeprazole Sodium Tablet (10 mg/Tablet)	10.0	mg	65	71.1	40.0	10.0	80.0	1.0
11	Lactulose Syrup (0.65 g/mL)	29.25	g	65	71.1	78.0	9.75	156.0	0.9750000000000001
17	Rabeprazole Sodium Tablet (10 mg/Tablet)	10.0	mg	65	69.5	40.0	10.0	80.0	1.0
11	Lactulose Syrup (0.65 g/mL)	39.0	g	65	69.5	78.0	9.75	156.0	0.9750000000000001
11	Lactulose Syrup (0.65 g/mL)	39.0	g	65	69.5	78.0	9.75	156.0	0.9750000000000001
17	Rabeprazole Sodium Tablet (10 mg/Tablet)	10.0	mg	65	69.6	40.0	10.0	80.0	1.0
11	Lactulose Syrup (0.65 g/mL)	39.0	g	65	69.6	78.0	9.75	156.0	0.9750000000000001
17	Rabeprazole Sodium Tablet (10 mg/Tablet)	10.0	mg	65	74.5	40.0	10.0	80.0	1.0
17	Rabeprazole Sodium Tablet (10 mg/Tablet)	10.0	mg	65	73.5	40.0	10.0	80.0	1.0
17	Rabeprazole Sodium Tablet (10 mg/Tablet)	10.0	mg	65	73.5	40.0	10.0	80.0	1.0
6	Calcium Carbonate Tablet (500 mg/Tablet)	3000.0	mg	52	37.9	6000.0	1500.0	12000.0	150.0
6	Calcium Carbonate Tablet (500 mg/Tablet)	3000.0	mg	52	38.6	6000.0	1500.0	12000.0	150.0
6	Calcium Carbonate Tablet (500 mg/Tablet)	3000.0	mg	52	38.6	6000.0	1500.0	12000.0	150.0
6	Calcium Carbonate Tablet (500 mg/Tablet)	3000.0	mg	52	38.6	6000.0	1500.0	12000.0	150.0
6	Calcium Carbonate Tablet (500 mg/Tablet)	3000.0	mg	52	37.2	6000.0	1500.0	12000.0	150.0
6	Calcium Carbonate Tablet (500 mg/Tablet)	3000.0	mg	52	37.2	6000.0	1500.0	12000.0	150.0
6	Calcium Carbonate Tablet (500 mg/Tablet)	1500.0	mg	52	37.2	6000.0	1500.0	12000.0	150.0
3	Amlodipine Besilate Tablet (5 mg/Tablet)	5.0	mg	56	37.0	10.0	1.25	20.0	0.125
3	Amlodipine Besilate Tablet (5 mg/Tablet)	10.0	mg	56	37.0	10.0	1.25	20.0	0.125
3	Amlodipine Besilate Tablet (5 mg/Tablet)	10.0	mg	56	38.1	10.0	1.25	20.0	0.125
3	Amlodipine Besilate Tablet (5 mg/Tablet)	10.0	mg	56	36.3	10.0	1.25	20.0	0.125
3	Amlodipine Besilate Tablet (5 mg/Tablet)	10.0	mg	56	35.9	10.0	1.25	20.0	0.125
3	Amlodipine Besilate Tablet (5 mg/Tablet)	10.0	mg	56	35.9	10.0	1.25	20.0	0.125
3	Amlodipine Besilate Tablet (5 mg/Tablet)	10.0	mg	56	35.9	10.0	1.25	20.0	0.125
17	Rabeprazole Sodium Tablet (10 mg/Tablet)	10.0	mg	80	45.3	40.0	10.0	80.0	1.0
17	Rabeprazole Sodium Tablet (10 mg/Tablet)	10.0	mg	80	45.3	40.0	10.0	80.0	1.0
17	Rabeprazole Sodium Tablet (10 mg/Tablet)	10.0	mg	80	45.2	40.0	10.0	80.0	1.0
21	Ursodeoxycholic Acid Granule (50 mg/g)	600.0	mg	67	48.4	1200.0	75.0	2400.0	7.5
21	Ursodeoxycholic Acid Granule (50 mg/g)	600.0	mg	67	48.4	1200.0	75.0	2400.0	7.5
21	Ursodeoxycholic Acid Granule (50 mg/g)	200.0	mg	67	48.4	1200.0	75.0	2400.0	7.5
21	Ursodeoxycholic Acid Granule (50 mg/g)	600.0	mg	67	44.95	1200.0	75.0	2400.0	7.5
3	Amlodipine Besilate Tablet (5 mg/Tablet)	5.0	mg	59	41.0	10.0	1.25	20.0	0.125
3	Amlodipine Besilate Tablet (5 mg/Tablet)	5.0	mg	59	39.8	10.0	1.25	20.0	0.125
17	Rabeprazole Sodium Tablet (10 mg/Tablet)	10.0	mg	71	41.6	40.0	10.0	80.0	1.0
17	Rabeprazole Sodium Tablet (10 mg/Tablet)	10.0	mg	71	41.6	40.0	10.0	80.0	1.0
17	Rabeprazole Sodium Tablet (10 mg/Tablet)	10.0	mg	71	40.5	40.0	10.0	80.0	1.0
17	Rabeprazole Sodium Tablet (10 mg/Tablet)	10.0	mg	71	40.5	40.0	10.0	80.0	1.0
17	Rabeprazole Sodium Tablet (10 mg/Tablet)	10.0	mg	71	40.5	40.0	10.0	80.0	1.0
17	Rabeprazole Sodium Tablet (10 mg/Tablet)	10.0	mg	64	48.3	40.0	10.0	80.0	1.0
17	Rabeprazole Sodium Tablet (10 mg/Tablet)	10.0	mg	64	47.8	40.0	10.0	80.0	1.0
17	Rabeprazole Sodium Tablet (10 mg/Tablet)	10.0	mg	64	47.8	40.0	10.0	80.0	1.0
17	Rabeprazole Sodium Tablet (10 mg/Tablet)	10.0	mg	64	45.6	40.0	10.0	80.0	1.0
17	Rabeprazole Sodium Tablet (10 mg/Tablet)	10.0	mg	64	44.1	40.0	10.0	80.0	1.0
17	Rabeprazole Sodium Tablet (10 mg/Tablet)	10.0	mg	64	42.5	40.0	10.0	80.0	1.0
17	Rabeprazole Sodium Tablet (10 mg/Tablet)	10.0	mg	64	42.4	40.0	10.0	80.0	1.0
17	Rabeprazole Sodium Tablet (10 mg/Tablet)	10.0	mg	64	42.4	40.0	10.0	80.0	1.0
17	Rabeprazole Sodium Tablet (10 mg/Tablet)	10.0	mg	64	42.7	40.0	10.0	80.0	1.0
8	Celecoxib Tablet (200 mg/Tablet)	400.0	mg	78	36.7	600.0	200.0	1200.0	20.0
8	Celecoxib Tablet (200 mg/Tablet)	400.0	mg	78	36.7	600.0	200.0	1200.0	20.0
8	Celecoxib Tablet (200 mg/Tablet)	400.0	mg	78	35.9	600.0	200.0	1200.0	20.0
8	Celecoxib Tablet (200 mg/Tablet)	400.0	mg	78	35.9	600.0	200.0	1200.0	20.0
8	Celecoxib Tablet (200 mg/Tablet)	400.0	mg	78	36.95	600.0	200.0	1200.0	20.0
1	Acetaminophen Fine Granule (500 mg/g)	800.0	mg	78	36.4	4000.0	150.0	8000.0	15.0
1	Acetaminophen Fine Granule (500 mg/g)	1600.0	mg	78	36.4	4000.0	150.0	8000.0	15.0
1	Acetaminophen Fine Granule (500 mg/g)	1600.0	mg	78	36.4	4000.0	150.0	8000.0	15.0
6	Calcium Carbonate Tablet (500 mg/Tablet)	1500.0	mg	67	58.5	6000.0	1500.0	12000.0	150.0
6	Calcium Carbonate Tablet (500 mg/Tablet)	1500.0	mg	67	58.1	6000.0	1500.0	12000.0	150.0
6	Calcium Carbonate Tablet (500 mg/Tablet)	1500.0	mg	67	58.1	6000.0	1500.0	12000.0	150.0
6	Calcium Carbonate Tablet (500 mg/Tablet)	500.0	mg	67	58.3	6000.0	1500.0	12000.0	150.0
6	Calcium Carbonate Tablet (500 mg/Tablet)	1500.0	mg	67	58.4	6000.0	1500.0	12000.0	150.0
6	Calcium Carbonate Tablet (500 mg/Tablet)	1500.0	mg	67	58.4	6000.0	1500.0	12000.0	150.0
6	Calcium Carbonate Tablet (500 mg/Tablet)	1500.0	mg	67	58.4	6000.0	1500.0	12000.0	150.0
6	Calcium Carbonate Tablet (500 mg/Tablet)	1500.0	mg	67	59.1	6000.0	1500.0	12000.0	150.0
6	Calcium Carbonate Tablet (500 mg/Tablet)	1500.0	mg	67	58.2	6000.0	1500.0	12000.0	150.0
17	Rabeprazole Sodium Tablet (10 mg/Tablet)	10.0	mg	72	62.75	40.0	10.0	80.0	1.0
17	Rabeprazole Sodium Tablet (10 mg/Tablet)	10.0	mg	72	62.75	40.0	10.0	80.0	1.0
6	Calcium Carbonate Tablet (500 mg/Tablet)	500.0	mg	69	57.0	6000.0	1500.0	12000.0	150.0
6	Calcium Carbonate Tablet (500 mg/Tablet)	500.0	mg	69	57.6	6000.0	1500.0	12000.0	150.0
6	Calcium Carbonate Tablet (500 mg/Tablet)	500.0	mg	69	57.9	6000.0	1500.0	12000.0	150.0
6	Calcium Carbonate Tablet (500 mg/Tablet)	1000.0	mg	43	51.3	6000.0	1500.0	12000.0	150.0
15	Omeprazole Tablet (10 mg/Tablet)	10.0	mg	43	51.3	40.0	10.0	80.0	1.0
6	Calcium Carbonate Tablet (500 mg/Tablet)	1000.0	mg	43	51.3	6000.0	1500.0	12000.0	150.0
15	Omeprazole Tablet (10 mg/Tablet)	10.0	mg	43	51.3	40.0	10.0	80.0	1.0
6	Calcium Carbonate Tablet (500 mg/Tablet)	1000.0	mg	43	51.3	6000.0	1500.0	12000.0	150.0
15	Omeprazole Tablet (10 mg/Tablet)	10.0	mg	43	51.3	40.0	10.0	80.0	1.0
6	Calcium Carbonate Tablet (500 mg/Tablet)	1000.0	mg	44	51.3	6000.0	1500.0	12000.0	150.0
15	Omeprazole Tablet (10 mg/Tablet)	10.0	mg	44	51.3	40.0	10.0	80.0	1.0
15	Omeprazole Tablet (10 mg/Tablet)	10.0	mg	44	51.3	40.0	10.0	80.0	1.0
6	Calcium Carbonate Tablet (500 mg/Tablet)	1000.0	mg	44	51.3	6000.0	1500.0	12000.0	150.0
15	Omeprazole Tablet (10 mg/Tablet)	10.0	mg	44	50.4	40.0	10.0	80.0	1.0
6	Calcium Carbonate Tablet (500 mg/Tablet)	1000.0	mg	44	50.4	6000.0	1500.0	12000.0	150.0
15	Omeprazole Tablet (10 mg/Tablet)	10.0	mg	44	49.3	40.0	10.0	80.0	1.0
6	Calcium Carbonate Tablet (500 mg/Tablet)	1000.0	mg	44	49.3	6000.0	1500.0	12000.0	150.0
15	Omeprazole Tablet (10 mg/Tablet)	10.0	mg	44	49.3	40.0	10.0	80.0	1.0
6	Calcium Carbonate Tablet (500 mg/Tablet)	1000.0	mg	44	49.3	6000.0	1500.0	12000.0	150.0
15	Omeprazole Tablet (10 mg/Tablet)	10.0	mg	44	49.45	40.0	10.0	80.0	1.0
6	Calcium Carbonate Tablet (500 mg/Tablet)	1000.0	mg	44	49.45	6000.0	1500.0	12000.0	150.0
15	Omeprazole Tablet (10 mg/Tablet)	10.0	mg	44	49.25	40.0	10.0	80.0	1.0
6	Calcium Carbonate Tablet (500 mg/Tablet)	1000.0	mg	44	49.25	6000.0	1500.0	12000.0	150.0
15	Omeprazole Tablet (10 mg/Tablet)	10.0	mg	44	48.55	40.0	10.0	80.0	1.0
6	Calcium Carbonate Tablet (500 mg/Tablet)	1000.0	mg	44	48.55	6000.0	1500.0	12000.0	150.0
15	Omeprazole Tablet (10 mg/Tablet)	10.0	mg	44	49.55	40.0	10.0	80.0	1.0
6	Calcium Carbonate Tablet (500 mg/Tablet)	1000.0	mg	44	49.55	6000.0	1500.0	12000.0	150.0
15	Omeprazole Tablet (10 mg/Tablet)	10.0	mg	44	48.55	40.0	10.0	80.0	1.0
6	Calcium Carbonate Tablet (500 mg/Tablet)	1000.0	mg	44	48.55	6000.0	1500.0	12000.0	150.0
15	Omeprazole Tablet (10 mg/Tablet)	10.0	mg	44	48.5	40.0	10.0	80.0	1.0
15	Omeprazole Tablet (10 mg/Tablet)	10.0	mg	44	48.5	40.0	10.0	80.0	1.0
6	Calcium Carbonate Tablet (500 mg/Tablet)	1000.0	mg	44	48.5	6000.0	1500.0	12000.0	150.0
15	Omeprazole Tablet (10 mg/Tablet)	10.0	mg	44	48.5	40.0	10.0	80.0	1.0
15	Omeprazole Tablet (10 mg/Tablet)	10.0	mg	44	48.5	40.0	10.0	80.0	1.0
5	Aspirin Tablet (100 mg/Tablet)	200.0	mg	57	58.9	5890.0	88.35	11780.0	8.834999999999999
3	Amlodipine Besilate Tablet (5 mg/Tablet)	5.0	mg	76	56.95	10.0	1.25	20.0	0.125
3	Amlodipine Besilate Tablet (5 mg/Tablet)	5.0	mg	76	56.95	10.0	1.25	20.0	0.125
17	Rabeprazole Sodium Tablet (10 mg/Tablet)	10.0	mg	76	57.8	40.0	10.0	80.0	1.0
17	Rabeprazole Sodium Tablet (10 mg/Tablet)	10.0	mg	76	57.8	40.0	10.0	80.0	1.0
5	Aspirin Tablet (100 mg/Tablet)	100.0	mg	48	65.0	6500.0	97.5	13000.0	9.75
5	Aspirin Tablet (100 mg/Tablet)	100.0	mg	48	64.5	6450.0	96.75	12900.0	9.675
5	Aspirin Tablet (100 mg/Tablet)	100.0	mg	48	63.55	6355.0	95.32499999999999	12710.0	9.532499999999999
5	Aspirin Tablet (100 mg/Tablet)	100.0	mg	48	63.7	6370.0	95.55000000000001	12740.0	9.555000000000001
5	Aspirin Tablet (100 mg/Tablet)	100.0	mg	48	62.9	6290.0	94.35	12580.0	9.435
5	Aspirin Tablet (100 mg/Tablet)	100.0	mg	48	62.9	6290.0	94.35	12580.0	9.435
5	Aspirin Tablet (100 mg/Tablet)	100.0	mg	48	65.1	6509.999999999999	97.64999999999999	13019.999999999998	9.765
5	Aspirin Tablet (100 mg/Tablet)	100.0	mg	48	65.2	6520.0	97.80000000000001	13040.0	9.780000000000001
5	Aspirin Tablet (100 mg/Tablet)	100.0	mg	48	63.6	6360.0	95.4	12720.0	9.540000000000001
5	Aspirin Tablet (100 mg/Tablet)	100.0	mg	48	62.2	6220.0	93.30000000000001	12440.0	9.330000000000002
5	Aspirin Tablet (100 mg/Tablet)	100.0	mg	48	63.4	6340.0	95.1	12680.0	9.51
5	Aspirin Tablet (100 mg/Tablet)	100.0	mg	48	63.3	6330.0	94.94999999999999	12660.0	9.495
5	Aspirin Tablet (100 mg/Tablet)	100.0	mg	48	62.8	6280.0	94.19999999999999	12560.0	9.42
5	Aspirin Tablet (100 mg/Tablet)	100.0	mg	48	64.2	6420.0	96.30000000000001	12840.0	9.630000000000003
5	Aspirin Tablet (100 mg/Tablet)	100.0	mg	48	64.2	6420.0	96.30000000000001	12840.0	9.630000000000003
5	Aspirin Tablet (100 mg/Tablet)	100.0	mg	48	65.3	6530.0	97.94999999999999	13060.0	9.795
5	Aspirin Tablet (100 mg/Tablet)	100.0	mg	48	65.3	6530.0	97.94999999999999	13060.0	9.795
5	Aspirin Tablet (100 mg/Tablet)	100.0	mg	48	62.3	6230.0	93.44999999999999	12460.0	9.344999999999999
5	Aspirin Tablet (100 mg/Tablet)	100.0	mg	48	62.3	6230.0	93.44999999999999	12460.0	9.344999999999999
5	Aspirin Tablet (100 mg/Tablet)	100.0	mg	48	61.8	6180.0	92.69999999999999	12360.0	9.27
5	Aspirin Tablet (100 mg/Tablet)	100.0	mg	48	61.4	6140.0	92.1	12280.0	9.209999999999999
5	Aspirin Tablet (100 mg/Tablet)	100.0	mg	49	64.5	6450.0	96.75	12900.0	9.675
5	Aspirin Tablet (100 mg/Tablet)	100.0	mg	49	64.8	6480.0	97.19999999999999	12960.0	9.719999999999999
5	Aspirin Tablet (100 mg/Tablet)	100.0	mg	49	64.8	6480.0	97.19999999999999	12960.0	9.719999999999999
5	Aspirin Tablet (100 mg/Tablet)	100.0	mg	49	63.8	6380.0	95.69999999999999	12760.0	9.569999999999999
5	Aspirin Tablet (100 mg/Tablet)	100.0	mg	49	60.2	6020.0	90.30000000000001	12040.0	9.030000000000001
5	Aspirin Tablet (100 mg/Tablet)	100.0	mg	49	62.6	6260.0	93.9	12520.0	9.39
5	Aspirin Tablet (100 mg/Tablet)	100.0	mg	49	58.7	5870.0	88.05000000000001	11740.0	8.805000000000001
21	Ursodeoxycholic Acid Granule (50 mg/g)	600.0	mg	49	58.7	1200.0	75.0	2400.0	7.5
5	Aspirin Tablet (100 mg/Tablet)	100.0	mg	49	57.2	5720.0	85.80000000000001	11440.0	8.580000000000002
21	Ursodeoxycholic Acid Granule (50 mg/g)	600.0	mg	49	57.2	1200.0	75.0	2400.0	7.5
5	Aspirin Tablet (100 mg/Tablet)	100.0	mg	49	56.1	5610.0	84.15	11220.0	8.415000000000001
21	Ursodeoxycholic Acid Granule (50 mg/g)	600.0	mg	49	56.1	1200.0	75.0	2400.0	7.5
5	Aspirin Tablet (100 mg/Tablet)	100.0	mg	49	56.5	5650.0	84.75	11300.0	8.475
21	Ursodeoxycholic Acid Granule (50 mg/g)	600.0	mg	49	56.5	1200.0	75.0	2400.0	7.5
5	Aspirin Tablet (100 mg/Tablet)	100.0	mg	49	56.7	5670.0	85.05000000000001	11340.0	8.505
21	Ursodeoxycholic Acid Granule (50 mg/g)	600.0	mg	49	56.7	1200.0	75.0	2400.0	7.5
5	Aspirin Tablet (100 mg/Tablet)	100.0	mg	49	57.8	5780.0	86.69999999999999	11560.0	8.67
21	Ursodeoxycholic Acid Granule (50 mg/g)	600.0	mg	49	57.8	1200.0	75.0	2400.0	7.5
5	Aspirin Tablet (100 mg/Tablet)	100.0	mg	49	58.5	5850.0	87.75	11700.0	8.775
21	Ursodeoxycholic Acid Granule (50 mg/g)	600.0	mg	49	58.5	1200.0	75.0	2400.0	7.5
5	Aspirin Tablet (100 mg/Tablet)	100.0	mg	49	58.7	5870.0	88.05000000000001	11740.0	8.805000000000001
21	Ursodeoxycholic Acid Granule (50 mg/g)	600.0	mg	49	58.7	1200.0	75.0	2400.0	7.5
5	Aspirin Tablet (100 mg/Tablet)	100.0	mg	49	59.0	5900.0	88.5	11800.0	8.85
21	Ursodeoxycholic Acid Granule (50 mg/g)	600.0	mg	49	59.0	1200.0	75.0	2400.0	7.5
5	Aspirin Tablet (100 mg/Tablet)	100.0	mg	49	58.1	5810.0	87.15	11620.0	8.715000000000002
21	Ursodeoxycholic Acid Granule (50 mg/g)	600.0	mg	49	58.1	1200.0	75.0	2400.0	7.5
5	Aspirin Tablet (100 mg/Tablet)	100.0	mg	49	57.9	5790.0	86.85	11580.0	8.685
21	Ursodeoxycholic Acid Granule (50 mg/g)	600.0	mg	49	57.9	1200.0	75.0	2400.0	7.5
5	Aspirin Tablet (100 mg/Tablet)	100.0	mg	49	57.2	5720.0	85.80000000000001	11440.0	8.580000000000002
21	Ursodeoxycholic Acid Granule (50 mg/g)	600.0	mg	49	57.2	1200.0	75.0	2400.0	7.5
5	Aspirin Tablet (100 mg/Tablet)	100.0	mg	49	58.6	5860.0	87.9	11720.0	8.790000000000001
21	Ursodeoxycholic Acid Granule (50 mg/g)	600.0	mg	49	58.6	1200.0	75.0	2400.0	7.5
5	Aspirin Tablet (100 mg/Tablet)	100.0	mg	49	59.1	5910.0	88.65	11820.0	8.865
21	Ursodeoxycholic Acid Granule (50 mg/g)	600.0	mg	49	59.1	1200.0	75.0	2400.0	7.5
5	Aspirin Tablet (100 mg/Tablet)	100.0	mg	49	59.4	5940.0	89.1	11880.0	8.91
21	Ursodeoxycholic Acid Granule (50 mg/g)	600.0	mg	49	59.4	1200.0	75.0	2400.0	7.5
5	Aspirin Tablet (100 mg/Tablet)	100.0	mg	49	58.8	5880.0	88.19999999999999	11760.0	8.819999999999999
21	Ursodeoxycholic Acid Granule (50 mg/g)	600.0	mg	49	58.8	1200.0	75.0	2400.0	7.5
5	Aspirin Tablet (100 mg/Tablet)	100.0	mg	49	57.7	5770.0	86.55000000000001	11540.0	8.655000000000001
21	Ursodeoxycholic Acid Granule (50 mg/g)	600.0	mg	49	57.7	1200.0	75.0	2400.0	7.5
5	Aspirin Tablet (100 mg/Tablet)	100.0	mg	49	57.3	5730.0	85.94999999999999	11460.0	8.594999999999999
21	Ursodeoxycholic Acid Granule (50 mg/g)	600.0	mg	49	57.3	1200.0	75.0	2400.0	7.5
5	Aspirin Tablet (100 mg/Tablet)	100.0	mg	49	54.2	5420.0	81.30000000000001	10840.0	8.13
21	Ursodeoxycholic Acid Granule (50 mg/g)	600.0	mg	49	54.2	1200.0	75.0	2400.0	7.5
5	Aspirin Tablet (100 mg/Tablet)	100.0	mg	49	53.6	5360.0	80.4	10720.0	8.040000000000001
21	Ursodeoxycholic Acid Granule (50 mg/g)	600.0	mg	49	53.6	1200.0	75.0	2400.0	7.5
5	Aspirin Tablet (100 mg/Tablet)	100.0	mg	49	52.9	5290.0	79.35	10580.0	7.935
21	Ursodeoxycholic Acid Granule (50 mg/g)	600.0	mg	49	52.9	1200.0	75.0	2400.0	7.5
5	Aspirin Tablet (100 mg/Tablet)	100.0	mg	49	52.4	5240.0	78.6	10480.0	7.859999999999999
21	Ursodeoxycholic Acid Granule (50 mg/g)	600.0	mg	49	52.4	1200.0	75.0	2400.0	7.5
5	Aspirin Tablet (100 mg/Tablet)	100.0	mg	49	53.2	5320.0	79.80000000000001	10640.0	7.980000000000001
21	Ursodeoxycholic Acid Granule (50 mg/g)	600.0	mg	49	53.2	1200.0	75.0	2400.0	7.5
5	Aspirin Tablet (100 mg/Tablet)	100.0	mg	49	54.3	5430.0	81.44999999999999	10860.0	8.145
21	Ursodeoxycholic Acid Granule (50 mg/g)	600.0	mg	49	54.3	1200.0	75.0	2400.0	7.5
5	Aspirin Tablet (100 mg/Tablet)	100.0	mg	49	54.7	5470.0	82.05000000000001	10940.0	8.205000000000002
21	Ursodeoxycholic Acid Granule (50 mg/g)	600.0	mg	49	54.7	1200.0	75.0	2400.0	7.5
5	Aspirin Tablet (100 mg/Tablet)	100.0	mg	49	53.9	5390.0	80.85	10780.0	8.084999999999999
21	Ursodeoxycholic Acid Granule (50 mg/g)	600.0	mg	49	53.9	1200.0	75.0	2400.0	7.5
5	Aspirin Tablet (100 mg/Tablet)	100.0	mg	49	54.2	5420.0	81.30000000000001	10840.0	8.13
21	Ursodeoxycholic Acid Granule (50 mg/g)	600.0	mg	49	54.2	1200.0	75.0	2400.0	7.5
5	Aspirin Tablet (100 mg/Tablet)	100.0	mg	49	53.8	5380.0	80.69999999999999	10760.0	8.069999999999999
21	Ursodeoxycholic Acid Granule (50 mg/g)	600.0	mg	49	53.8	1200.0	75.0	2400.0	7.5
5	Aspirin Tablet (100 mg/Tablet)	100.0	mg	49	53.5	5350.0	80.25	10700.0	8.025
21	Ursodeoxycholic Acid Granule (50 mg/g)	600.0	mg	49	53.5	1200.0	75.0	2400.0	7.5
5	Aspirin Tablet (100 mg/Tablet)	100.0	mg	49	53.5	5350.0	80.25	10700.0	8.025
21	Ursodeoxycholic Acid Granule (50 mg/g)	600.0	mg	49	53.5	1200.0	75.0	2400.0	7.5
5	Aspirin Tablet (100 mg/Tablet)	100.0	mg	49	54.1	5410.0	81.15	10820.0	8.115
21	Ursodeoxycholic Acid Granule (50 mg/g)	600.0	mg	49	54.1	1200.0	75.0	2400.0	7.5
5	Aspirin Tablet (100 mg/Tablet)	100.0	mg	49	54.7	5470.0	82.05000000000001	10940.0	8.205000000000002
21	Ursodeoxycholic Acid Granule (50 mg/g)	600.0	mg	49	54.7	1200.0	75.0	2400.0	7.5
5	Aspirin Tablet (100 mg/Tablet)	100.0	mg	49	54.7	5470.0	82.05000000000001	10940.0	8.205000000000002
21	Ursodeoxycholic Acid Granule (50 mg/g)	600.0	mg	49	54.7	1200.0	75.0	2400.0	7.5
5	Aspirin Tablet (100 mg/Tablet)	100.0	mg	49	54.7	5470.0	82.05000000000001	10940.0	8.205000000000002
21	Ursodeoxycholic Acid Granule (50 mg/g)	600.0	mg	49	54.7	1200.0	75.0	2400.0	7.5
5	Aspirin Tablet (100 mg/Tablet)	100.0	mg	49	54.8	5480.0	82.19999999999999	10960.0	8.219999999999999
21	Ursodeoxycholic Acid Granule (50 mg/g)	600.0	mg	49	54.8	1200.0	75.0	2400.0	7.5
5	Aspirin Tablet (100 mg/Tablet)	100.0	mg	49	55.3	5530.0	82.94999999999999	11060.0	8.295
21	Ursodeoxycholic Acid Granule (50 mg/g)	600.0	mg	49	55.3	1200.0	75.0	2400.0	7.5
5	Aspirin Tablet (100 mg/Tablet)	100.0	mg	49	54.4	5440.0	81.6	10880.0	8.16
21	Ursodeoxycholic Acid Granule (50 mg/g)	600.0	mg	49	54.4	1200.0	75.0	2400.0	7.5
5	Aspirin Tablet (100 mg/Tablet)	100.0	mg	49	53.5	5350.0	80.25	10700.0	8.025
21	Ursodeoxycholic Acid Granule (50 mg/g)	600.0	mg	49	53.5	1200.0	75.0	2400.0	7.5
3	Amlodipine Besilate Tablet (5 mg/Tablet)	5.0	mg	49	53.6	10.0	1.25	20.0	0.125
5	Aspirin Tablet (100 mg/Tablet)	100.0	mg	49	53.6	5360.0	80.4	10720.0	8.040000000000001
21	Ursodeoxycholic Acid Granule (50 mg/g)	600.0	mg	49	53.6	1200.0	75.0	2400.0	7.5
3	Amlodipine Besilate Tablet (5 mg/Tablet)	5.0	mg	49	53.7	10.0	1.25	20.0	0.125
5	Aspirin Tablet (100 mg/Tablet)	100.0	mg	49	53.7	5370.0	80.55000000000001	10740.0	8.055000000000001
21	Ursodeoxycholic Acid Granule (50 mg/g)	600.0	mg	49	53.7	1200.0	75.0	2400.0	7.5
3	Amlodipine Besilate Tablet (5 mg/Tablet)	5.0	mg	49	52.9	10.0	1.25	20.0	0.125
5	Aspirin Tablet (100 mg/Tablet)	100.0	mg	49	52.9	5290.0	79.35	10580.0	7.935
21	Ursodeoxycholic Acid Granule (50 mg/g)	600.0	mg	49	52.9	1200.0	75.0	2400.0	7.5
3	Amlodipine Besilate Tablet (5 mg/Tablet)	5.0	mg	49	52.5	10.0	1.25	20.0	0.125
5	Aspirin Tablet (100 mg/Tablet)	100.0	mg	49	52.5	5250.0	78.75	10500.0	7.875
21	Ursodeoxycholic Acid Granule (50 mg/g)	600.0	mg	49	52.5	1200.0	75.0	2400.0	7.5
3	Amlodipine Besilate Tablet (5 mg/Tablet)	5.0	mg	49	52.5	10.0	1.25	20.0	0.125
5	Aspirin Tablet (100 mg/Tablet)	100.0	mg	49	52.5	5250.0	78.75	10500.0	7.875
21	Ursodeoxycholic Acid Granule (50 mg/g)	600.0	mg	49	52.5	1200.0	75.0	2400.0	7.5
3	Amlodipine Besilate Tablet (5 mg/Tablet)	5.0	mg	49	54.4	10.0	1.25	20.0	0.125
5	Aspirin Tablet (100 mg/Tablet)	100.0	mg	49	54.4	5440.0	81.6	10880.0	8.16
21	Ursodeoxycholic Acid Granule (50 mg/g)	600.0	mg	49	54.4	1200.0	75.0	2400.0	7.5
3	Amlodipine Besilate Tablet (5 mg/Tablet)	5.0	mg	49	53.3	10.0	1.25	20.0	0.125
5	Aspirin Tablet (100 mg/Tablet)	100.0	mg	49	53.3	5330.0	79.94999999999999	10660.0	7.994999999999999
21	Ursodeoxycholic Acid Granule (50 mg/g)	600.0	mg	49	53.3	1200.0	75.0	2400.0	7.5
3	Amlodipine Besilate Tablet (5 mg/Tablet)	5.0	mg	49	53.3	10.0	1.25	20.0	0.125
5	Aspirin Tablet (100 mg/Tablet)	100.0	mg	49	53.3	5330.0	79.94999999999999	10660.0	7.994999999999999
21	Ursodeoxycholic Acid Granule (50 mg/g)	600.0	mg	49	53.3	1200.0	75.0	2400.0	7.5
3	Amlodipine Besilate Tablet (5 mg/Tablet)	5.0	mg	50	53.0	10.0	1.25	20.0	0.125
5	Aspirin Tablet (100 mg/Tablet)	100.0	mg	50	53.0	5300.0	79.5	10600.0	7.95
21	Ursodeoxycholic Acid Granule (50 mg/g)	600.0	mg	50	53.0	1200.0	75.0	2400.0	7.5
3	Amlodipine Besilate Tablet (5 mg/Tablet)	5.0	mg	50	52.5	10.0	1.25	20.0	0.125
5	Aspirin Tablet (100 mg/Tablet)	100.0	mg	50	52.5	5250.0	78.75	10500.0	7.875
21	Ursodeoxycholic Acid Granule (50 mg/g)	600.0	mg	50	52.5	1200.0	75.0	2400.0	7.5
3	Amlodipine Besilate Tablet (5 mg/Tablet)	5.0	mg	50	52.5	10.0	1.25	20.0	0.125
5	Aspirin Tablet (100 mg/Tablet)	100.0	mg	50	52.5	5250.0	78.75	10500.0	7.875
21	Ursodeoxycholic Acid Granule (50 mg/g)	600.0	mg	50	52.5	1200.0	75.0	2400.0	7.5
3	Amlodipine Besilate Tablet (5 mg/Tablet)	5.0	mg	50	53.4	10.0	1.25	20.0	0.125
5	Aspirin Tablet (100 mg/Tablet)	100.0	mg	50	53.4	5340.0	80.1	10680.0	8.01
21	Ursodeoxycholic Acid Granule (50 mg/g)	600.0	mg	50	53.4	1200.0	75.0	2400.0	7.5
3	Amlodipine Besilate Tablet (5 mg/Tablet)	5.0	mg	50	54.2	10.0	1.25	20.0	0.125
5	Aspirin Tablet (100 mg/Tablet)	100.0	mg	50	54.2	5420.0	81.30000000000001	10840.0	8.13
21	Ursodeoxycholic Acid Granule (50 mg/g)	600.0	mg	50	54.2	1200.0	75.0	2400.0	7.5
3	Amlodipine Besilate Tablet (5 mg/Tablet)	5.0	mg	50	54.7	10.0	1.25	20.0	0.125
5	Aspirin Tablet (100 mg/Tablet)	100.0	mg	50	54.7	5470.0	82.05000000000001	10940.0	8.205000000000002
21	Ursodeoxycholic Acid Granule (50 mg/g)	600.0	mg	50	54.7	1200.0	75.0	2400.0	7.5
3	Amlodipine Besilate Tablet (5 mg/Tablet)	5.0	mg	50	55.1	10.0	1.25	20.0	0.125
5	Aspirin Tablet (100 mg/Tablet)	100.0	mg	50	55.1	5510.0	82.65	11020.0	8.265
21	Ursodeoxycholic Acid Granule (50 mg/g)	600.0	mg	50	55.1	1200.0	75.0	2400.0	7.5
3	Amlodipine Besilate Tablet (5 mg/Tablet)	5.0	mg	50	55.4	10.0	1.25	20.0	0.125
5	Aspirin Tablet (100 mg/Tablet)	100.0	mg	50	55.4	5540.0	83.1	11080.0	8.31
21	Ursodeoxycholic Acid Granule (50 mg/g)	600.0	mg	50	55.4	1200.0	75.0	2400.0	7.5
3	Amlodipine Besilate Tablet (5 mg/Tablet)	5.0	mg	50	54.7	10.0	1.25	20.0	0.125
5	Aspirin Tablet (100 mg/Tablet)	100.0	mg	50	54.7	5470.0	82.05000000000001	10940.0	8.205000000000002
21	Ursodeoxycholic Acid Granule (50 mg/g)	600.0	mg	50	54.7	1200.0	75.0	2400.0	7.5
3	Amlodipine Besilate Tablet (5 mg/Tablet)	5.0	mg	50	54.3	10.0	1.25	20.0	0.125
5	Aspirin Tablet (100 mg/Tablet)	100.0	mg	50	54.3	5430.0	81.44999999999999	10860.0	8.145
21	Ursodeoxycholic Acid Granule (50 mg/g)	600.0	mg	50	54.3	1200.0	75.0	2400.0	7.5
3	Amlodipine Besilate Tablet (5 mg/Tablet)	5.0	mg	50	54.3	10.0	1.25	20.0	0.125
5	Aspirin Tablet (100 mg/Tablet)	100.0	mg	50	54.3	5430.0	81.44999999999999	10860.0	8.145
21	Ursodeoxycholic Acid Granule (50 mg/g)	600.0	mg	50	54.3	1200.0	75.0	2400.0	7.5
3	Amlodipine Besilate Tablet (5 mg/Tablet)	5.0	mg	50	54.7	10.0	1.25	20.0	0.125
5	Aspirin Tablet (100 mg/Tablet)	100.0	mg	50	54.7	5470.0	82.05000000000001	10940.0	8.205000000000002
21	Ursodeoxycholic Acid Granule (50 mg/g)	600.0	mg	50	54.7	1200.0	75.0	2400.0	7.5
3	Amlodipine Besilate Tablet (5 mg/Tablet)	5.0	mg	50	54.4	10.0	1.25	20.0	0.125
5	Aspirin Tablet (100 mg/Tablet)	100.0	mg	50	54.4	5440.0	81.6	10880.0	8.16
21	Ursodeoxycholic Acid Granule (50 mg/g)	600.0	mg	50	54.4	1200.0	75.0	2400.0	7.5
3	Amlodipine Besilate Tablet (5 mg/Tablet)	5.0	mg	50	55.1	10.0	1.25	20.0	0.125
5	Aspirin Tablet (100 mg/Tablet)	100.0	mg	50	55.1	5510.0	82.65	11020.0	8.265
21	Ursodeoxycholic Acid Granule (50 mg/g)	600.0	mg	50	55.1	1200.0	75.0	2400.0	7.5
3	Amlodipine Besilate Tablet (5 mg/Tablet)	5.0	mg	50	55.0	10.0	1.25	20.0	0.125
5	Aspirin Tablet (100 mg/Tablet)	100.0	mg	50	55.0	5500.0	82.5	11000.0	8.25
21	Ursodeoxycholic Acid Granule (50 mg/g)	600.0	mg	50	55.0	1200.0	75.0	2400.0	7.5
3	Amlodipine Besilate Tablet (5 mg/Tablet)	5.0	mg	50	56.1	10.0	1.25	20.0	0.125
5	Aspirin Tablet (100 mg/Tablet)	100.0	mg	50	56.1	5610.0	84.15	11220.0	8.415000000000001
21	Ursodeoxycholic Acid Granule (50 mg/g)	600.0	mg	50	56.1	1200.0	75.0	2400.0	7.5
3	Amlodipine Besilate Tablet (5 mg/Tablet)	5.0	mg	50	55.7	10.0	1.25	20.0	0.125
5	Aspirin Tablet (100 mg/Tablet)	100.0	mg	50	55.7	5570.0	83.55000000000001	11140.0	8.355000000000002
21	Ursodeoxycholic Acid Granule (50 mg/g)	600.0	mg	50	55.7	1200.0	75.0	2400.0	7.5
3	Amlodipine Besilate Tablet (5 mg/Tablet)	5.0	mg	50	55.7	10.0	1.25	20.0	0.125
5	Aspirin Tablet (100 mg/Tablet)	100.0	mg	50	55.7	5570.0	83.55000000000001	11140.0	8.355000000000002
21	Ursodeoxycholic Acid Granule (50 mg/g)	600.0	mg	50	55.7	1200.0	75.0	2400.0	7.5
3	Amlodipine Besilate Tablet (5 mg/Tablet)	5.0	mg	50	56.3	10.0	1.25	20.0	0.125
5	Aspirin Tablet (100 mg/Tablet)	100.0	mg	50	56.3	5630.0	84.44999999999999	11260.0	8.444999999999999
21	Ursodeoxycholic Acid Granule (50 mg/g)	600.0	mg	50	56.3	1200.0	75.0	2400.0	7.5
3	Amlodipine Besilate Tablet (5 mg/Tablet)	5.0	mg	50	56.3	10.0	1.25	20.0	0.125
5	Aspirin Tablet (100 mg/Tablet)	100.0	mg	50	56.3	5630.0	84.44999999999999	11260.0	8.444999999999999
21	Ursodeoxycholic Acid Granule (50 mg/g)	600.0	mg	50	56.3	1200.0	75.0	2400.0	7.5
3	Amlodipine Besilate Tablet (5 mg/Tablet)	5.0	mg	50	56.7	10.0	1.25	20.0	0.125
5	Aspirin Tablet (100 mg/Tablet)	100.0	mg	50	56.7	5670.0	85.05000000000001	11340.0	8.505
21	Ursodeoxycholic Acid Granule (50 mg/g)	600.0	mg	50	56.7	1200.0	75.0	2400.0	7.5
3	Amlodipine Besilate Tablet (5 mg/Tablet)	5.0	mg	50	56.7	10.0	1.25	20.0	0.125
5	Aspirin Tablet (100 mg/Tablet)	100.0	mg	50	56.7	5670.0	85.05000000000001	11340.0	8.505
21	Ursodeoxycholic Acid Granule (50 mg/g)	600.0	mg	50	56.7	1200.0	75.0	2400.0	7.5
3	Amlodipine Besilate Tablet (5 mg/Tablet)	5.0	mg	50	57.4	10.0	1.25	20.0	0.125
5	Aspirin Tablet (100 mg/Tablet)	100.0	mg	50	57.4	5740.0	86.1	11480.0	8.61
21	Ursodeoxycholic Acid Granule (50 mg/g)	600.0	mg	50	57.4	1200.0	75.0	2400.0	7.5
3	Amlodipine Besilate Tablet (5 mg/Tablet)	5.0	mg	50	58.2	10.0	1.25	20.0	0.125
5	Aspirin Tablet (100 mg/Tablet)	100.0	mg	50	58.2	5820.0	87.30000000000001	11640.0	8.730000000000002
21	Ursodeoxycholic Acid Granule (50 mg/g)	600.0	mg	50	58.2	1200.0	75.0	2400.0	7.5
3	Amlodipine Besilate Tablet (5 mg/Tablet)	5.0	mg	50	58.3	10.0	1.25	20.0	0.125
5	Aspirin Tablet (100 mg/Tablet)	100.0	mg	50	58.3	5830.0	87.44999999999999	11660.0	8.745
21	Ursodeoxycholic Acid Granule (50 mg/g)	600.0	mg	50	58.3	1200.0	75.0	2400.0	7.5
3	Amlodipine Besilate Tablet (5 mg/Tablet)	5.0	mg	50	58.7	10.0	1.25	20.0	0.125
5	Aspirin Tablet (100 mg/Tablet)	100.0	mg	50	58.7	5870.0	88.05000000000001	11740.0	8.805000000000001
21	Ursodeoxycholic Acid Granule (50 mg/g)	600.0	mg	50	58.7	1200.0	75.0	2400.0	7.5
3	Amlodipine Besilate Tablet (5 mg/Tablet)	5.0	mg	50	59.1	10.0	1.25	20.0	0.125
5	Aspirin Tablet (100 mg/Tablet)	100.0	mg	50	59.1	5910.0	88.65	11820.0	8.865
21	Ursodeoxycholic Acid Granule (50 mg/g)	600.0	mg	50	59.1	1200.0	75.0	2400.0	7.5
3	Amlodipine Besilate Tablet (5 mg/Tablet)	5.0	mg	50	57.2	10.0	1.25	20.0	0.125
5	Aspirin Tablet (100 mg/Tablet)	100.0	mg	50	57.2	5720.0	85.80000000000001	11440.0	8.580000000000002
21	Ursodeoxycholic Acid Granule (50 mg/g)	600.0	mg	50	57.2	1200.0	75.0	2400.0	7.5
3	Amlodipine Besilate Tablet (5 mg/Tablet)	5.0	mg	50	57.2	10.0	1.25	20.0	0.125
5	Aspirin Tablet (100 mg/Tablet)	100.0	mg	50	57.2	5720.0	85.80000000000001	11440.0	8.580000000000002
21	Ursodeoxycholic Acid Granule (50 mg/g)	600.0	mg	50	57.2	1200.0	75.0	2400.0	7.5
3	Amlodipine Besilate Tablet (5 mg/Tablet)	5.0	mg	50	57.2	10.0	1.25	20.0	0.125
5	Aspirin Tablet (100 mg/Tablet)	100.0	mg	50	57.2	5720.0	85.80000000000001	11440.0	8.580000000000002
21	Ursodeoxycholic Acid Granule (50 mg/g)	600.0	mg	50	57.2	1200.0	75.0	2400.0	7.5
3	Amlodipine Besilate Tablet (5 mg/Tablet)	5.0	mg	50	56.5	10.0	1.25	20.0	0.125
5	Aspirin Tablet (100 mg/Tablet)	100.0	mg	50	56.5	5650.0	84.75	11300.0	8.475
21	Ursodeoxycholic Acid Granule (50 mg/g)	600.0	mg	50	56.5	1200.0	75.0	2400.0	7.5
3	Amlodipine Besilate Tablet (5 mg/Tablet)	5.0	mg	50	57.2	10.0	1.25	20.0	0.125
5	Aspirin Tablet (100 mg/Tablet)	100.0	mg	50	57.2	5720.0	85.80000000000001	11440.0	8.580000000000002
21	Ursodeoxycholic Acid Granule (50 mg/g)	600.0	mg	50	57.2	1200.0	75.0	2400.0	7.5
5	Aspirin Tablet (100 mg/Tablet)	100.0	mg	50	57.0	5700.0	85.5	11400.0	8.55
21	Ursodeoxycholic Acid Granule (50 mg/g)	600.0	mg	50	57.0	1200.0	75.0	2400.0	7.5
5	Aspirin Tablet (100 mg/Tablet)	100.0	mg	50	57.6	5760.0	86.4	11520.0	8.64
21	Ursodeoxycholic Acid Granule (50 mg/g)	600.0	mg	50	57.6	1200.0	75.0	2400.0	7.5
5	Aspirin Tablet (100 mg/Tablet)	100.0	mg	50	57.6	5760.0	86.4	11520.0	8.64
21	Ursodeoxycholic Acid Granule (50 mg/g)	600.0	mg	50	57.6	1200.0	75.0	2400.0	7.5
5	Aspirin Tablet (100 mg/Tablet)	100.0	mg	50	56.8	5680.0	85.19999999999999	11360.0	8.52
21	Ursodeoxycholic Acid Granule (50 mg/g)	600.0	mg	50	56.8	1200.0	75.0	2400.0	7.5
5	Aspirin Tablet (100 mg/Tablet)	100.0	mg	50	57.0	5700.0	85.5	11400.0	8.55
21	Ursodeoxycholic Acid Granule (50 mg/g)	600.0	mg	50	57.0	1200.0	75.0	2400.0	7.5
3	Amlodipine Besilate Tablet (5 mg/Tablet)	5.0	mg	50	56.8	10.0	1.25	20.0	0.125
3	Amlodipine Besilate Tablet (5 mg/Tablet)	5.0	mg	50	56.8	10.0	1.25	20.0	0.125
5	Aspirin Tablet (100 mg/Tablet)	100.0	mg	50	56.8	5680.0	85.19999999999999	11360.0	8.52
21	Ursodeoxycholic Acid Granule (50 mg/g)	600.0	mg	50	56.8	1200.0	75.0	2400.0	7.5
3	Amlodipine Besilate Tablet (5 mg/Tablet)	5.0	mg	50	57.1	10.0	1.25	20.0	0.125
5	Aspirin Tablet (100 mg/Tablet)	100.0	mg	50	57.1	5710.0	85.65	11420.0	8.565000000000001
21	Ursodeoxycholic Acid Granule (50 mg/g)	600.0	mg	50	57.1	1200.0	75.0	2400.0	7.5
3	Amlodipine Besilate Tablet (5 mg/Tablet)	5.0	mg	50	58.1	10.0	1.25	20.0	0.125
5	Aspirin Tablet (100 mg/Tablet)	100.0	mg	50	58.1	5810.0	87.15	11620.0	8.715000000000002
21	Ursodeoxycholic Acid Granule (50 mg/g)	600.0	mg	50	58.1	1200.0	75.0	2400.0	7.5
3	Amlodipine Besilate Tablet (5 mg/Tablet)	5.0	mg	50	58.1	10.0	1.25	20.0	0.125
5	Aspirin Tablet (100 mg/Tablet)	100.0	mg	50	58.1	5810.0	87.15	11620.0	8.715000000000002
21	Ursodeoxycholic Acid Granule (50 mg/g)	600.0	mg	50	58.1	1200.0	75.0	2400.0	7.5
3	Amlodipine Besilate Tablet (5 mg/Tablet)	5.0	mg	50	58.2	10.0	1.25	20.0	0.125
5	Aspirin Tablet (100 mg/Tablet)	100.0	mg	50	58.2	5820.0	87.30000000000001	11640.0	8.730000000000002
21	Ursodeoxycholic Acid Granule (50 mg/g)	600.0	mg	50	58.2	1200.0	75.0	2400.0	7.5
3	Amlodipine Besilate Tablet (5 mg/Tablet)	5.0	mg	50	58.3	10.0	1.25	20.0	0.125
5	Aspirin Tablet (100 mg/Tablet)	100.0	mg	50	58.3	5830.0	87.44999999999999	11660.0	8.745
21	Ursodeoxycholic Acid Granule (50 mg/g)	600.0	mg	50	58.3	1200.0	75.0	2400.0	7.5
3	Amlodipine Besilate Tablet (5 mg/Tablet)	5.0	mg	50	59.0	10.0	1.25	20.0	0.125
5	Aspirin Tablet (100 mg/Tablet)	100.0	mg	50	59.0	5900.0	88.5	11800.0	8.85
21	Ursodeoxycholic Acid Granule (50 mg/g)	600.0	mg	50	59.0	1200.0	75.0	2400.0	7.5
3	Amlodipine Besilate Tablet (5 mg/Tablet)	5.0	mg	50	59.2	10.0	1.25	20.0	0.125
5	Aspirin Tablet (100 mg/Tablet)	100.0	mg	50	59.2	5920.0	88.80000000000001	11840.0	8.88
21	Ursodeoxycholic Acid Granule (50 mg/g)	600.0	mg	50	59.2	1200.0	75.0	2400.0	7.5
3	Amlodipine Besilate Tablet (5 mg/Tablet)	5.0	mg	50	59.3	10.0	1.25	20.0	0.125
5	Aspirin Tablet (100 mg/Tablet)	100.0	mg	50	59.3	5930.0	88.94999999999999	11860.0	8.895
21	Ursodeoxycholic Acid Granule (50 mg/g)	600.0	mg	50	59.3	1200.0	75.0	2400.0	7.5
3	Amlodipine Besilate Tablet (5 mg/Tablet)	5.0	mg	50	59.2	10.0	1.25	20.0	0.125
5	Aspirin Tablet (100 mg/Tablet)	100.0	mg	50	59.2	5920.0	88.80000000000001	11840.0	8.88
21	Ursodeoxycholic Acid Granule (50 mg/g)	600.0	mg	50	59.2	1200.0	75.0	2400.0	7.5
3	Amlodipine Besilate Tablet (5 mg/Tablet)	5.0	mg	50	59.6	10.0	1.25	20.0	0.125
5	Aspirin Tablet (100 mg/Tablet)	100.0	mg	50	59.6	5960.0	89.4	11920.0	8.940000000000001
21	Ursodeoxycholic Acid Granule (50 mg/g)	600.0	mg	50	59.6	1200.0	75.0	2400.0	7.5
3	Amlodipine Besilate Tablet (5 mg/Tablet)	5.0	mg	50	59.0	10.0	1.25	20.0	0.125
5	Aspirin Tablet (100 mg/Tablet)	100.0	mg	50	59.0	5900.0	88.5	11800.0	8.85
21	Ursodeoxycholic Acid Granule (50 mg/g)	600.0	mg	50	59.0	1200.0	75.0	2400.0	7.5
3	Amlodipine Besilate Tablet (5 mg/Tablet)	5.0	mg	50	58.0	10.0	1.25	20.0	0.125
5	Aspirin Tablet (100 mg/Tablet)	100.0	mg	50	58.0	5800.0	87.0	11600.0	8.700000000000001
21	Ursodeoxycholic Acid Granule (50 mg/g)	600.0	mg	50	58.0	1200.0	75.0	2400.0	7.5
3	Amlodipine Besilate Tablet (5 mg/Tablet)	5.0	mg	51	58.5	10.0	1.25	20.0	0.125
5	Aspirin Tablet (100 mg/Tablet)	100.0	mg	51	58.5	5850.0	87.75	11700.0	8.775
21	Ursodeoxycholic Acid Granule (50 mg/g)	600.0	mg	51	58.5	1200.0	75.0	2400.0	7.5
3	Amlodipine Besilate Tablet (5 mg/Tablet)	5.0	mg	51	58.9	10.0	1.25	20.0	0.125
5	Aspirin Tablet (100 mg/Tablet)	100.0	mg	51	58.9	5890.0	88.35	11780.0	8.834999999999999
21	Ursodeoxycholic Acid Granule (50 mg/g)	600.0	mg	51	58.9	1200.0	75.0	2400.0	7.5
3	Amlodipine Besilate Tablet (5 mg/Tablet)	5.0	mg	51	59.1	10.0	1.25	20.0	0.125
5	Aspirin Tablet (100 mg/Tablet)	100.0	mg	51	59.1	5910.0	88.65	11820.0	8.865
21	Ursodeoxycholic Acid Granule (50 mg/g)	600.0	mg	51	59.1	1200.0	75.0	2400.0	7.5
3	Amlodipine Besilate Tablet (5 mg/Tablet)	5.0	mg	51	57.3	10.0	1.25	20.0	0.125
5	Aspirin Tablet (100 mg/Tablet)	100.0	mg	51	57.3	5730.0	85.94999999999999	11460.0	8.594999999999999
21	Ursodeoxycholic Acid Granule (50 mg/g)	600.0	mg	51	57.3	1200.0	75.0	2400.0	7.5
3	Amlodipine Besilate Tablet (5 mg/Tablet)	5.0	mg	51	57.3	10.0	1.25	20.0	0.125
5	Aspirin Tablet (100 mg/Tablet)	100.0	mg	51	57.3	5730.0	85.94999999999999	11460.0	8.594999999999999
21	Ursodeoxycholic Acid Granule (50 mg/g)	600.0	mg	51	57.3	1200.0	75.0	2400.0	7.5
3	Amlodipine Besilate Tablet (5 mg/Tablet)	5.0	mg	51	56.5	10.0	1.25	20.0	0.125
5	Aspirin Tablet (100 mg/Tablet)	100.0	mg	51	56.5	5650.0	84.75	11300.0	8.475
21	Ursodeoxycholic Acid Granule (50 mg/g)	600.0	mg	51	56.5	1200.0	75.0	2400.0	7.5
3	Amlodipine Besilate Tablet (5 mg/Tablet)	5.0	mg	51	56.2	10.0	1.25	20.0	0.125
5	Aspirin Tablet (100 mg/Tablet)	100.0	mg	51	56.2	5620.0	84.30000000000001	11240.0	8.430000000000001
21	Ursodeoxycholic Acid Granule (50 mg/g)	600.0	mg	51	56.2	1200.0	75.0	2400.0	7.5
3	Amlodipine Besilate Tablet (5 mg/Tablet)	5.0	mg	51	55.4	10.0	1.25	20.0	0.125
5	Aspirin Tablet (100 mg/Tablet)	100.0	mg	51	55.4	5540.0	83.1	11080.0	8.31
21	Ursodeoxycholic Acid Granule (50 mg/g)	600.0	mg	51	55.4	1200.0	75.0	2400.0	7.5
3	Amlodipine Besilate Tablet (5 mg/Tablet)	5.0	mg	51	55.0	10.0	1.25	20.0	0.125
5	Aspirin Tablet (100 mg/Tablet)	100.0	mg	51	55.0	5500.0	82.5	11000.0	8.25
21	Ursodeoxycholic Acid Granule (50 mg/g)	600.0	mg	51	55.0	1200.0	75.0	2400.0	7.5
3	Amlodipine Besilate Tablet (5 mg/Tablet)	5.0	mg	51	55.0	10.0	1.25	20.0	0.125
5	Aspirin Tablet (100 mg/Tablet)	100.0	mg	51	55.0	5500.0	82.5	11000.0	8.25
21	Ursodeoxycholic Acid Granule (50 mg/g)	600.0	mg	51	55.0	1200.0	75.0	2400.0	7.5
3	Amlodipine Besilate Tablet (5 mg/Tablet)	5.0	mg	51	55.0	10.0	1.25	20.0	0.125
5	Aspirin Tablet (100 mg/Tablet)	100.0	mg	51	55.0	5500.0	82.5	11000.0	8.25
21	Ursodeoxycholic Acid Granule (50 mg/g)	600.0	mg	51	55.0	1200.0	75.0	2400.0	7.5
3	Amlodipine Besilate Tablet (5 mg/Tablet)	5.0	mg	51	56.3	10.0	1.25	20.0	0.125
5	Aspirin Tablet (100 mg/Tablet)	100.0	mg	51	56.3	5630.0	84.44999999999999	11260.0	8.444999999999999
21	Ursodeoxycholic Acid Granule (50 mg/g)	600.0	mg	51	56.3	1200.0	75.0	2400.0	7.5
3	Amlodipine Besilate Tablet (5 mg/Tablet)	5.0	mg	51	57.2	10.0	1.25	20.0	0.125
5	Aspirin Tablet (100 mg/Tablet)	100.0	mg	51	57.2	5720.0	85.80000000000001	11440.0	8.580000000000002
21	Ursodeoxycholic Acid Granule (50 mg/g)	600.0	mg	51	57.2	1200.0	75.0	2400.0	7.5
3	Amlodipine Besilate Tablet (5 mg/Tablet)	5.0	mg	51	57.7	10.0	1.25	20.0	0.125
5	Aspirin Tablet (100 mg/Tablet)	100.0	mg	51	57.7	5770.0	86.55000000000001	11540.0	8.655000000000001
21	Ursodeoxycholic Acid Granule (50 mg/g)	600.0	mg	51	57.7	1200.0	75.0	2400.0	7.5
3	Amlodipine Besilate Tablet (5 mg/Tablet)	5.0	mg	51	57.9	10.0	1.25	20.0	0.125
5	Aspirin Tablet (100 mg/Tablet)	100.0	mg	51	57.9	5790.0	86.85	11580.0	8.685
21	Ursodeoxycholic Acid Granule (50 mg/g)	600.0	mg	51	57.9	1200.0	75.0	2400.0	7.5
3	Amlodipine Besilate Tablet (5 mg/Tablet)	5.0	mg	51	57.9	10.0	1.25	20.0	0.125
5	Aspirin Tablet (100 mg/Tablet)	100.0	mg	51	57.9	5790.0	86.85	11580.0	8.685
21	Ursodeoxycholic Acid Granule (50 mg/g)	600.0	mg	51	57.9	1200.0	75.0	2400.0	7.5
3	Amlodipine Besilate Tablet (5 mg/Tablet)	5.0	mg	51	58.1	10.0	1.25	20.0	0.125
5	Aspirin Tablet (100 mg/Tablet)	100.0	mg	51	58.1	5810.0	87.15	11620.0	8.715000000000002
21	Ursodeoxycholic Acid Granule (50 mg/g)	600.0	mg	51	58.1	1200.0	75.0	2400.0	7.5
3	Amlodipine Besilate Tablet (5 mg/Tablet)	5.0	mg	51	58.2	10.0	1.25	20.0	0.125
5	Aspirin Tablet (100 mg/Tablet)	100.0	mg	51	58.2	5820.0	87.30000000000001	11640.0	8.730000000000002
21	Ursodeoxycholic Acid Granule (50 mg/g)	600.0	mg	51	58.2	1200.0	75.0	2400.0	7.5
3	Amlodipine Besilate Tablet (5 mg/Tablet)	5.0	mg	51	58.4	10.0	1.25	20.0	0.125
5	Aspirin Tablet (100 mg/Tablet)	100.0	mg	51	58.4	5840.0	87.6	11680.0	8.76
21	Ursodeoxycholic Acid Granule (50 mg/g)	600.0	mg	51	58.4	1200.0	75.0	2400.0	7.5
17	Rabeprazole Sodium Tablet (10 mg/Tablet)	10.0	mg	65	50.4	40.0	10.0	80.0	1.0
17	Rabeprazole Sodium Tablet (10 mg/Tablet)	10.0	mg	65	50.4	40.0	10.0	80.0	1.0
17	Rabeprazole Sodium Tablet (10 mg/Tablet)	10.0	mg	65	50.9	40.0	10.0	80.0	1.0
17	Rabeprazole Sodium Tablet (10 mg/Tablet)	10.0	mg	65	51.4	40.0	10.0	80.0	1.0
17	Rabeprazole Sodium Tablet (10 mg/Tablet)	10.0	mg	65	51.7	40.0	10.0	80.0	1.0
17	Rabeprazole Sodium Tablet (10 mg/Tablet)	10.0	mg	65	50.9	40.0	10.0	80.0	1.0
17	Rabeprazole Sodium Tablet (10 mg/Tablet)	10.0	mg	65	50.8	40.0	10.0	80.0	1.0
17	Rabeprazole Sodium Tablet (10 mg/Tablet)	10.0	mg	65	51.3	40.0	10.0	80.0	1.0
17	Rabeprazole Sodium Tablet (10 mg/Tablet)	10.0	mg	65	49.9	40.0	10.0	80.0	1.0
6	Calcium Carbonate Tablet (500 mg/Tablet)	3000.0	mg	65	49.9	6000.0	1500.0	12000.0	150.0
17	Rabeprazole Sodium Tablet (10 mg/Tablet)	10.0	mg	65	50.1	40.0	10.0	80.0	1.0
6	Calcium Carbonate Tablet (500 mg/Tablet)	3000.0	mg	65	50.1	6000.0	1500.0	12000.0	150.0
17	Rabeprazole Sodium Tablet (10 mg/Tablet)	10.0	mg	68	49.8	40.0	10.0	80.0	1.0
6	Calcium Carbonate Tablet (500 mg/Tablet)	3000.0	mg	68	49.8	6000.0	1500.0	12000.0	150.0
4	Aprepitant Capsule (80 mg/Capsule)	80.0	mg	67	46.75	125.0	80.0	250.0	8.0
4	Aprepitant Capsule (80 mg/Capsule)	80.0	mg	67	47.6	125.0	80.0	250.0	8.0
4	Aprepitant Capsule (80 mg/Capsule)	80.0	mg	67	47.1	125.0	80.0	250.0	8.0
4	Aprepitant Capsule (80 mg/Capsule)	80.0	mg	67	45.55	125.0	80.0	250.0	8.0
4	Aprepitant Capsule (80 mg/Capsule)	80.0	mg	67	45.55	125.0	80.0	250.0	8.0
4	Aprepitant Capsule (80 mg/Capsule)	80.0	mg	67	44.35	125.0	80.0	250.0	8.0
3	Amlodipine Besilate Tablet (5 mg/Tablet)	5.0	mg	67	45.5	10.0	1.25	20.0	0.125
3	Amlodipine Besilate Tablet (5 mg/Tablet)	5.0	mg	67	45.5	10.0	1.25	20.0	0.125
3	Amlodipine Besilate Tablet (5 mg/Tablet)	5.0	mg	67	45.5	10.0	1.25	20.0	0.125
3	Amlodipine Besilate Tablet (5 mg/Tablet)	5.0	mg	67	44.1	10.0	1.25	20.0	0.125
3	Amlodipine Besilate Tablet (5 mg/Tablet)	5.0	mg	67	44.2	10.0	1.25	20.0	0.125
3	Amlodipine Besilate Tablet (5 mg/Tablet)	5.0	mg	67	44.2	10.0	1.25	20.0	0.125
3	Amlodipine Besilate Tablet (5 mg/Tablet)	5.0	mg	67	44.2	10.0	1.25	20.0	0.125
3	Amlodipine Besilate Tablet (5 mg/Tablet)	5.0	mg	68	45.5	10.0	1.25	20.0	0.125
9	Codeine Phosphate Powder (10 mg/g)	20.0	mg	77	70.6	120.0	30.0	240.0	3.0
17	Rabeprazole Sodium Tablet (10 mg/Tablet)	10.0	mg	55	86.95	40.0	10.0	80.0	1.0
17	Rabeprazole Sodium Tablet (10 mg/Tablet)	10.0	mg	55	86.95	40.0	10.0	80.0	1.0
17	Rabeprazole Sodium Tablet (10 mg/Tablet)	10.0	mg	55	88.0	40.0	10.0	80.0	1.0
17	Rabeprazole Sodium Tablet (10 mg/Tablet)	10.0	mg	55	90.0	40.0	10.0	80.0	1.0
17	Rabeprazole Sodium Tablet (10 mg/Tablet)	10.0	mg	55	90.0	40.0	10.0	80.0	1.0
17	Rabeprazole Sodium Tablet (10 mg/Tablet)	10.0	mg	55	89.0	40.0	10.0	80.0	1.0
17	Rabeprazole Sodium Tablet (10 mg/Tablet)	10.0	mg	58	90.6	40.0	10.0	80.0	1.0
17	Rabeprazole Sodium Tablet (10 mg/Tablet)	20.0	mg	58	90.6	40.0	10.0	80.0	1.0
3	Amlodipine Besilate Tablet (5 mg/Tablet)	10.0	mg	50	56.9	10.0	1.25	20.0	0.125
3	Amlodipine Besilate Tablet (5 mg/Tablet)	10.0	mg	50	56.6	10.0	1.25	20.0	0.125
3	Amlodipine Besilate Tablet (5 mg/Tablet)	10.0	mg	50	56.6	10.0	1.25	20.0	0.125
3	Amlodipine Besilate Tablet (5 mg/Tablet)	10.0	mg	50	54.8	10.0	1.25	20.0	0.125
3	Amlodipine Besilate Tablet (5 mg/Tablet)	10.0	mg	50	55.1	10.0	1.25	20.0	0.125
3	Amlodipine Besilate Tablet (5 mg/Tablet)	10.0	mg	50	54.4	10.0	1.25	20.0	0.125
3	Amlodipine Besilate Tablet (5 mg/Tablet)	5.0	mg	51	58.2	10.0	1.25	20.0	0.125
3	Amlodipine Besilate Tablet (5 mg/Tablet)	10.0	mg	51	58.2	10.0	1.25	20.0	0.125
3	Amlodipine Besilate Tablet (5 mg/Tablet)	10.0	mg	51	57.7	10.0	1.25	20.0	0.125
7	Carvedilol Tablet (10 mg/Tablet)	10.0	mg	52	54.8	40.0	1.25	80.0	0.125
7	Carvedilol Tablet (10 mg/Tablet)	10.0	mg	52	52.5	40.0	1.25	80.0	0.125
7	Carvedilol Tablet (10 mg/Tablet)	10.0	mg	52	52.5	40.0	1.25	80.0	0.125
7	Carvedilol Tablet (10 mg/Tablet)	10.0	mg	52	50.2	40.0	1.25	80.0	0.125
7	Carvedilol Tablet (10 mg/Tablet)	10.0	mg	52	50.3	40.0	1.25	80.0	0.125
12	Levothyroxine Sodium Hydrate Tablet (25 ƒÊg/Tablet)	25.0	ƒÊg	83	49.0	800.0	12.5	1600.0	1.25
12	Levothyroxine Sodium Hydrate Tablet (25 ƒÊg/Tablet)	25.0	ƒÊg	83	49.0	800.0	12.5	1600.0	1.25
17	Rabeprazole Sodium Tablet (10 mg/Tablet)	10.0	mg	83	49.0	40.0	10.0	80.0	1.0
12	Levothyroxine Sodium Hydrate Tablet (25 ƒÊg/Tablet)	25.0	ƒÊg	83	49.0	800.0	12.5	1600.0	1.25
17	Rabeprazole Sodium Tablet (10 mg/Tablet)	10.0	mg	83	49.0	40.0	10.0	80.0	1.0
12	Levothyroxine Sodium Hydrate Tablet (25 ƒÊg/Tablet)	25.0	ƒÊg	83	49.0	800.0	12.5	1600.0	1.25
17	Rabeprazole Sodium Tablet (10 mg/Tablet)	10.0	mg	83	49.0	40.0	10.0	80.0	1.0
17	Rabeprazole Sodium Tablet (10 mg/Tablet)	10.0	mg	47	59.8	40.0	10.0	80.0	1.0
17	Rabeprazole Sodium Tablet (10 mg/Tablet)	10.0	mg	47	53.8	40.0	10.0	80.0	1.0
17	Rabeprazole Sodium Tablet (10 mg/Tablet)	10.0	mg	47	49.0	40.0	10.0	80.0	1.0
17	Rabeprazole Sodium Tablet (10 mg/Tablet)	10.0	mg	47	50.0	40.0	10.0	80.0	1.0
17	Rabeprazole Sodium Tablet (10 mg/Tablet)	10.0	mg	47	50.8	40.0	10.0	80.0	1.0
3	Amlodipine Besilate Tablet (5 mg/Tablet)	5.0	mg	63	50.2	10.0	1.25	20.0	0.125
3	Amlodipine Besilate Tablet (5 mg/Tablet)	5.0	mg	63	50.4	10.0	1.25	20.0	0.125
3	Amlodipine Besilate Tablet (5 mg/Tablet)	5.0	mg	63	49.7	10.0	1.25	20.0	0.125
3	Amlodipine Besilate Tablet (5 mg/Tablet)	10.0	mg	63	47.8	10.0	1.25	20.0	0.125
17	Rabeprazole Sodium Tablet (10 mg/Tablet)	10.0	mg	76	47.0	40.0	10.0	80.0	1.0
17	Rabeprazole Sodium Tablet (10 mg/Tablet)	10.0	mg	76	47.0	40.0	10.0	80.0	1.0
3	Amlodipine Besilate Tablet (5 mg/Tablet)	5.0	mg	76	47.0	10.0	1.25	20.0	0.125
17	Rabeprazole Sodium Tablet (10 mg/Tablet)	20.0	mg	76	47.0	40.0	10.0	80.0	1.0
3	Amlodipine Besilate Tablet (5 mg/Tablet)	5.0	mg	76	47.0	10.0	1.25	20.0	0.125
17	Rabeprazole Sodium Tablet (10 mg/Tablet)	20.0	mg	76	47.0	40.0	10.0	80.0	1.0
3	Amlodipine Besilate Tablet (5 mg/Tablet)	5.0	mg	76	47.0	10.0	1.25	20.0	0.125
8	Celecoxib Tablet (200 mg/Tablet)	400.0	mg	76	47.0	600.0	200.0	1200.0	20.0
3	Amlodipine Besilate Tablet (5 mg/Tablet)	5.0	mg	76	47.0	10.0	1.25	20.0	0.125
8	Celecoxib Tablet (200 mg/Tablet)	400.0	mg	76	47.0	600.0	200.0	1200.0	20.0
8	Celecoxib Tablet (200 mg/Tablet)	400.0	mg	76	47.0	600.0	200.0	1200.0	20.0
17	Rabeprazole Sodium Tablet (10 mg/Tablet)	20.0	mg	76	47.0	40.0	10.0	80.0	1.0
3	Amlodipine Besilate Tablet (5 mg/Tablet)	5.0	mg	76	47.0	10.0	1.25	20.0	0.125
17	Rabeprazole Sodium Tablet (10 mg/Tablet)	10.0	mg	76	47.0	40.0	10.0	80.0	1.0
17	Rabeprazole Sodium Tablet (10 mg/Tablet)	10.0	mg	76	47.0	40.0	10.0	80.0	1.0
17	Rabeprazole Sodium Tablet (10 mg/Tablet)	20.0	mg	76	47.0	40.0	10.0	80.0	1.0
17	Rabeprazole Sodium Tablet (10 mg/Tablet)	20.0	mg	76	47.0	40.0	10.0	80.0	1.0
3	Amlodipine Besilate Tablet (5 mg/Tablet)	5.0	mg	76	47.0	10.0	1.25	20.0	0.125
8	Celecoxib Tablet (200 mg/Tablet)	400.0	mg	76	47.0	600.0	200.0	1200.0	20.0
8	Celecoxib Tablet (200 mg/Tablet)	400.0	mg	76	47.0	600.0	200.0	1200.0	20.0
8	Celecoxib Tablet (200 mg/Tablet)	400.0	mg	76	47.0	600.0	200.0	1200.0	20.0
3	Amlodipine Besilate Tablet (5 mg/Tablet)	5.0	mg	76	47.0	10.0	1.25	20.0	0.125
3	Amlodipine Besilate Tablet (5 mg/Tablet)	5.0	mg	76	47.0	10.0	1.25	20.0	0.125
17	Rabeprazole Sodium Tablet (10 mg/Tablet)	20.0	mg	76	47.0	40.0	10.0	80.0	1.0
17	Rabeprazole Sodium Tablet (10 mg/Tablet)	10.0	mg	76	47.0	40.0	10.0	80.0	1.0
8	Celecoxib Tablet (200 mg/Tablet)	200.0	mg	76	47.0	600.0	200.0	1200.0	20.0
8	Celecoxib Tablet (200 mg/Tablet)	400.0	mg	76	47.0	600.0	200.0	1200.0	20.0
17	Rabeprazole Sodium Tablet (10 mg/Tablet)	10.0	mg	76	47.0	40.0	10.0	80.0	1.0
8	Celecoxib Tablet (200 mg/Tablet)	400.0	mg	76	47.0	600.0	200.0	1200.0	20.0
8	Celecoxib Tablet (200 mg/Tablet)	400.0	mg	76	47.0	600.0	200.0	1200.0	20.0
3	Amlodipine Besilate Tablet (5 mg/Tablet)	5.0	mg	76	47.0	10.0	1.25	20.0	0.125
17	Rabeprazole Sodium Tablet (10 mg/Tablet)	20.0	mg	76	47.0	40.0	10.0	80.0	1.0
3	Amlodipine Besilate Tablet (5 mg/Tablet)	5.0	mg	76	47.0	10.0	1.25	20.0	0.125
3	Amlodipine Besilate Tablet (5 mg/Tablet)	5.0	mg	76	47.0	10.0	1.25	20.0	0.125
17	Rabeprazole Sodium Tablet (10 mg/Tablet)	20.0	mg	76	47.0	40.0	10.0	80.0	1.0
3	Amlodipine Besilate Tablet (5 mg/Tablet)	5.0	mg	76	47.0	10.0	1.25	20.0	0.125
17	Rabeprazole Sodium Tablet (10 mg/Tablet)	20.0	mg	76	47.0	40.0	10.0	80.0	1.0
8	Celecoxib Tablet (200 mg/Tablet)	400.0	mg	76	47.0	600.0	200.0	1200.0	20.0
3	Amlodipine Besilate Tablet (5 mg/Tablet)	5.0	mg	76	48.0	10.0	1.25	20.0	0.125
17	Rabeprazole Sodium Tablet (10 mg/Tablet)	10.0	mg	76	48.0	40.0	10.0	80.0	1.0
3	Amlodipine Besilate Tablet (5 mg/Tablet)	5.0	mg	76	47.7	10.0	1.25	20.0	0.125
17	Rabeprazole Sodium Tablet (10 mg/Tablet)	10.0	mg	76	47.7	40.0	10.0	80.0	1.0
3	Amlodipine Besilate Tablet (5 mg/Tablet)	5.0	mg	76	47.7	10.0	1.25	20.0	0.125
17	Rabeprazole Sodium Tablet (10 mg/Tablet)	10.0	mg	76	47.7	40.0	10.0	80.0	1.0
3	Amlodipine Besilate Tablet (5 mg/Tablet)	5.0	mg	76	47.7	10.0	1.25	20.0	0.125
17	Rabeprazole Sodium Tablet (10 mg/Tablet)	10.0	mg	76	47.7	40.0	10.0	80.0	1.0
3	Amlodipine Besilate Tablet (5 mg/Tablet)	5.0	mg	76	46.1	10.0	1.25	20.0	0.125
17	Rabeprazole Sodium Tablet (10 mg/Tablet)	10.0	mg	76	46.1	40.0	10.0	80.0	1.0
3	Amlodipine Besilate Tablet (5 mg/Tablet)	5.0	mg	76	46.1	10.0	1.25	20.0	0.125
17	Rabeprazole Sodium Tablet (10 mg/Tablet)	10.0	mg	76	46.1	40.0	10.0	80.0	1.0
3	Amlodipine Besilate Tablet (5 mg/Tablet)	5.0	mg	76	46.4	10.0	1.25	20.0	0.125
17	Rabeprazole Sodium Tablet (10 mg/Tablet)	10.0	mg	76	46.4	40.0	10.0	80.0	1.0
3	Amlodipine Besilate Tablet (5 mg/Tablet)	5.0	mg	76	47.0	10.0	1.25	20.0	0.125
17	Rabeprazole Sodium Tablet (10 mg/Tablet)	10.0	mg	76	47.0	40.0	10.0	80.0	1.0
3	Amlodipine Besilate Tablet (5 mg/Tablet)	5.0	mg	76	47.0	10.0	1.25	20.0	0.125
17	Rabeprazole Sodium Tablet (10 mg/Tablet)	10.0	mg	76	47.0	40.0	10.0	80.0	1.0
3	Amlodipine Besilate Tablet (5 mg/Tablet)	5.0	mg	76	47.0	10.0	1.25	20.0	0.125
17	Rabeprazole Sodium Tablet (10 mg/Tablet)	10.0	mg	76	47.0	40.0	10.0	80.0	1.0
3	Amlodipine Besilate Tablet (5 mg/Tablet)	5.0	mg	77	47.1	10.0	1.25	20.0	0.125
17	Rabeprazole Sodium Tablet (10 mg/Tablet)	20.0	mg	77	47.1	40.0	10.0	80.0	1.0
3	Amlodipine Besilate Tablet (5 mg/Tablet)	5.0	mg	77	47.0	10.0	1.25	20.0	0.125
17	Rabeprazole Sodium Tablet (10 mg/Tablet)	20.0	mg	77	47.0	40.0	10.0	80.0	1.0
3	Amlodipine Besilate Tablet (5 mg/Tablet)	5.0	mg	77	46.4	10.0	1.25	20.0	0.125
17	Rabeprazole Sodium Tablet (10 mg/Tablet)	20.0	mg	77	46.4	40.0	10.0	80.0	1.0
3	Amlodipine Besilate Tablet (5 mg/Tablet)	5.0	mg	77	46.9	10.0	1.25	20.0	0.125
17	Rabeprazole Sodium Tablet (10 mg/Tablet)	20.0	mg	77	46.9	40.0	10.0	80.0	1.0
3	Amlodipine Besilate Tablet (5 mg/Tablet)	5.0	mg	77	46.9	10.0	1.25	20.0	0.125
17	Rabeprazole Sodium Tablet (10 mg/Tablet)	20.0	mg	77	46.9	40.0	10.0	80.0	1.0
3	Amlodipine Besilate Tablet (5 mg/Tablet)	5.0	mg	77	47.0	10.0	1.25	20.0	0.125
17	Rabeprazole Sodium Tablet (10 mg/Tablet)	20.0	mg	77	47.0	40.0	10.0	80.0	1.0
3	Amlodipine Besilate Tablet (5 mg/Tablet)	5.0	mg	77	44.5	10.0	1.25	20.0	0.125
17	Rabeprazole Sodium Tablet (10 mg/Tablet)	20.0	mg	77	44.5	40.0	10.0	80.0	1.0
3	Amlodipine Besilate Tablet (5 mg/Tablet)	5.0	mg	79	46.1	10.0	1.25	20.0	0.125
17	Rabeprazole Sodium Tablet (10 mg/Tablet)	10.0	mg	79	46.1	40.0	10.0	80.0	1.0
3	Amlodipine Besilate Tablet (5 mg/Tablet)	5.0	mg	79	45.7	10.0	1.25	20.0	0.125
17	Rabeprazole Sodium Tablet (10 mg/Tablet)	10.0	mg	79	45.7	40.0	10.0	80.0	1.0
3	Amlodipine Besilate Tablet (5 mg/Tablet)	5.0	mg	79	45.7	10.0	1.25	20.0	0.125
17	Rabeprazole Sodium Tablet (10 mg/Tablet)	10.0	mg	79	45.7	40.0	10.0	80.0	1.0
3	Amlodipine Besilate Tablet (5 mg/Tablet)	5.0	mg	79	46.5	10.0	1.25	20.0	0.125
17	Rabeprazole Sodium Tablet (10 mg/Tablet)	10.0	mg	79	46.5	40.0	10.0	80.0	1.0
3	Amlodipine Besilate Tablet (5 mg/Tablet)	5.0	mg	79	46.5	10.0	1.25	20.0	0.125
17	Rabeprazole Sodium Tablet (10 mg/Tablet)	10.0	mg	79	46.5	40.0	10.0	80.0	1.0
3	Amlodipine Besilate Tablet (5 mg/Tablet)	5.0	mg	79	46.5	10.0	1.25	20.0	0.125
17	Rabeprazole Sodium Tablet (10 mg/Tablet)	10.0	mg	79	46.5	40.0	10.0	80.0	1.0
3	Amlodipine Besilate Tablet (5 mg/Tablet)	5.0	mg	79	47.2	10.0	1.25	20.0	0.125
17	Rabeprazole Sodium Tablet (10 mg/Tablet)	10.0	mg	79	47.2	40.0	10.0	80.0	1.0
3	Amlodipine Besilate Tablet (5 mg/Tablet)	5.0	mg	79	46.1	10.0	1.25	20.0	0.125
17	Rabeprazole Sodium Tablet (10 mg/Tablet)	10.0	mg	79	46.1	40.0	10.0	80.0	1.0
5	Aspirin Tablet (100 mg/Tablet)	100.0	mg	79	50.2	5020.0	75.30000000000001	10040.0	7.530000000000001
13	Nicorandil Tablet (5 mg/Tablet)	15.0	mg	79	50.2	30.0	7.5	60.0	0.75
17	Rabeprazole Sodium Tablet (10 mg/Tablet)	10.0	mg	79	50.45	40.0	10.0	80.0	1.0
17	Rabeprazole Sodium Tablet (10 mg/Tablet)	10.0	mg	79	50.2	40.0	10.0	80.0	1.0
13	Nicorandil Tablet (5 mg/Tablet)	15.0	mg	79	50.2	30.0	7.5	60.0	0.75
5	Aspirin Tablet (100 mg/Tablet)	100.0	mg	79	50.2	5020.0	75.30000000000001	10040.0	7.530000000000001
17	Rabeprazole Sodium Tablet (10 mg/Tablet)	10.0	mg	79	50.3	40.0	10.0	80.0	1.0
13	Nicorandil Tablet (5 mg/Tablet)	15.0	mg	79	50.3	30.0	7.5	60.0	0.75
5	Aspirin Tablet (100 mg/Tablet)	100.0	mg	79	50.3	5030.0	75.44999999999999	10060.0	7.544999999999999
17	Rabeprazole Sodium Tablet (10 mg/Tablet)	10.0	mg	79	46.5	40.0	10.0	80.0	1.0
13	Nicorandil Tablet (5 mg/Tablet)	15.0	mg	79	46.5	30.0	7.5	60.0	0.75
5	Aspirin Tablet (100 mg/Tablet)	100.0	mg	79	46.5	4650.0	69.75	9300.0	6.9750000000000005
17	Rabeprazole Sodium Tablet (10 mg/Tablet)	10.0	mg	79	45.0	40.0	10.0	80.0	1.0
13	Nicorandil Tablet (5 mg/Tablet)	15.0	mg	79	45.0	30.0	7.5	60.0	0.75
5	Aspirin Tablet (100 mg/Tablet)	100.0	mg	79	45.0	4500.0	67.5	9000.0	6.75
17	Rabeprazole Sodium Tablet (10 mg/Tablet)	10.0	mg	79	44.6	40.0	10.0	80.0	1.0
13	Nicorandil Tablet (5 mg/Tablet)	15.0	mg	79	44.6	30.0	7.5	60.0	0.75
5	Aspirin Tablet (100 mg/Tablet)	100.0	mg	79	44.6	4460.0	66.9	8920.0	6.690000000000001
17	Rabeprazole Sodium Tablet (10 mg/Tablet)	10.0	mg	79	46.0	40.0	10.0	80.0	1.0
13	Nicorandil Tablet (5 mg/Tablet)	15.0	mg	79	46.0	30.0	7.5	60.0	0.75
5	Aspirin Tablet (100 mg/Tablet)	100.0	mg	79	46.0	4600.0	69.0	9200.0	6.9
17	Rabeprazole Sodium Tablet (10 mg/Tablet)	10.0	mg	79	46.0	40.0	10.0	80.0	1.0
13	Nicorandil Tablet (5 mg/Tablet)	15.0	mg	79	46.0	30.0	7.5	60.0	0.75
5	Aspirin Tablet (100 mg/Tablet)	100.0	mg	79	46.0	4600.0	69.0	9200.0	6.9
17	Rabeprazole Sodium Tablet (10 mg/Tablet)	10.0	mg	79	45.65	40.0	10.0	80.0	1.0
13	Nicorandil Tablet (5 mg/Tablet)	15.0	mg	79	45.65	30.0	7.5	60.0	0.75
5	Aspirin Tablet (100 mg/Tablet)	100.0	mg	79	45.65	4565.0	68.475	9130.0	6.8475
13	Nicorandil Tablet (5 mg/Tablet)	15.0	mg	79	44.8	30.0	7.5	60.0	0.75
5	Aspirin Tablet (100 mg/Tablet)	100.0	mg	79	44.8	4480.0	67.19999999999999	8960.0	6.719999999999999
13	Nicorandil Tablet (5 mg/Tablet)	15.0	mg	79	44.8	30.0	7.5	60.0	0.75
5	Aspirin Tablet (100 mg/Tablet)	100.0	mg	79	44.8	4480.0	67.19999999999999	8960.0	6.719999999999999
3	Amlodipine Besilate Tablet (5 mg/Tablet)	5.0	mg	79	44.0	10.0	1.25	20.0	0.125
3	Amlodipine Besilate Tablet (5 mg/Tablet)	5.0	mg	79	44.0	10.0	1.25	20.0	0.125
3	Amlodipine Besilate Tablet (5 mg/Tablet)	5.0	mg	79	44.0	10.0	1.25	20.0	0.125
13	Nicorandil Tablet (5 mg/Tablet)	15.0	mg	79	44.0	30.0	7.5	60.0	0.75
5	Aspirin Tablet (100 mg/Tablet)	100.0	mg	79	44.0	4400.0	66.0	8800.0	6.6000000000000005
3	Amlodipine Besilate Tablet (5 mg/Tablet)	5.0	mg	79	42.55	10.0	1.25	20.0	0.125
13	Nicorandil Tablet (5 mg/Tablet)	15.0	mg	79	42.55	30.0	7.5	60.0	0.75
5	Aspirin Tablet (100 mg/Tablet)	100.0	mg	79	42.55	4255.0	63.824999999999996	8510.0	6.3825
5	Aspirin Tablet (100 mg/Tablet)	100.0	mg	79	42.55	4255.0	63.824999999999996	8510.0	6.3825
3	Amlodipine Besilate Tablet (5 mg/Tablet)	5.0	mg	79	42.05	10.0	1.25	20.0	0.125
13	Nicorandil Tablet (5 mg/Tablet)	15.0	mg	79	42.05	30.0	7.5	60.0	0.75
5	Aspirin Tablet (100 mg/Tablet)	100.0	mg	79	42.05	4205.0	63.074999999999996	8410.0	6.3075
3	Amlodipine Besilate Tablet (5 mg/Tablet)	5.0	mg	79	43.1	10.0	1.25	20.0	0.125
13	Nicorandil Tablet (5 mg/Tablet)	15.0	mg	79	43.1	30.0	7.5	60.0	0.75
5	Aspirin Tablet (100 mg/Tablet)	100.0	mg	79	43.1	4310.0	64.65	8620.0	6.465000000000001
3	Amlodipine Besilate Tablet (5 mg/Tablet)	5.0	mg	79	43.5	10.0	1.25	20.0	0.125
13	Nicorandil Tablet (5 mg/Tablet)	15.0	mg	79	43.5	30.0	7.5	60.0	0.75
5	Aspirin Tablet (100 mg/Tablet)	100.0	mg	79	43.5	4350.0	65.25	8700.0	6.525
17	Rabeprazole Sodium Tablet (10 mg/Tablet)	10.0	mg	79	46.5	40.0	10.0	80.0	1.0
3	Amlodipine Besilate Tablet (5 mg/Tablet)	5.0	mg	80	46.3	10.0	1.25	20.0	0.125
13	Nicorandil Tablet (5 mg/Tablet)	15.0	mg	80	46.3	30.0	7.5	60.0	0.75
5	Aspirin Tablet (100 mg/Tablet)	100.0	mg	80	46.3	4630.0	69.44999999999999	9260.0	6.944999999999999
3	Amlodipine Besilate Tablet (5 mg/Tablet)	5.0	mg	80	46.3	10.0	1.25	20.0	0.125
13	Nicorandil Tablet (5 mg/Tablet)	15.0	mg	80	46.3	30.0	7.5	60.0	0.75
5	Aspirin Tablet (100 mg/Tablet)	100.0	mg	80	46.3	4630.0	69.44999999999999	9260.0	6.944999999999999
17	Rabeprazole Sodium Tablet (10 mg/Tablet)	10.0	mg	80	45.2	40.0	10.0	80.0	1.0
17	Rabeprazole Sodium Tablet (10 mg/Tablet)	10.0	mg	80	45.65	40.0	10.0	80.0	1.0
3	Amlodipine Besilate Tablet (5 mg/Tablet)	5.0	mg	80	45.65	10.0	1.25	20.0	0.125
13	Nicorandil Tablet (5 mg/Tablet)	15.0	mg	80	45.65	30.0	7.5	60.0	0.75
5	Aspirin Tablet (100 mg/Tablet)	100.0	mg	80	45.65	4565.0	68.475	9130.0	6.8475
17	Rabeprazole Sodium Tablet (10 mg/Tablet)	10.0	mg	80	45.3	40.0	10.0	80.0	1.0
3	Amlodipine Besilate Tablet (5 mg/Tablet)	5.0	mg	80	44.55	10.0	1.25	20.0	0.125
13	Nicorandil Tablet (5 mg/Tablet)	15.0	mg	80	44.55	30.0	7.5	60.0	0.75
5	Aspirin Tablet (100 mg/Tablet)	100.0	mg	80	44.55	4455.0	66.82499999999999	8910.0	6.682499999999999
3	Amlodipine Besilate Tablet (5 mg/Tablet)	5.0	mg	80	43.2	10.0	1.25	20.0	0.125
13	Nicorandil Tablet (5 mg/Tablet)	15.0	mg	80	43.2	30.0	7.5	60.0	0.75
5	Aspirin Tablet (100 mg/Tablet)	100.0	mg	80	43.2	4320.0	64.80000000000001	8640.0	6.480000000000001
3	Amlodipine Besilate Tablet (5 mg/Tablet)	5.0	mg	80	43.15	10.0	1.25	20.0	0.125
13	Nicorandil Tablet (5 mg/Tablet)	15.0	mg	80	43.15	30.0	7.5	60.0	0.75
5	Aspirin Tablet (100 mg/Tablet)	100.0	mg	80	43.15	4315.0	64.725	8630.0	6.4725
3	Amlodipine Besilate Tablet (5 mg/Tablet)	5.0	mg	80	43.4	10.0	1.25	20.0	0.125
13	Nicorandil Tablet (5 mg/Tablet)	15.0	mg	80	43.4	30.0	7.5	60.0	0.75
5	Aspirin Tablet (100 mg/Tablet)	100.0	mg	80	43.4	4340.0	65.1	8680.0	6.51
3	Amlodipine Besilate Tablet (5 mg/Tablet)	5.0	mg	80	43.0	10.0	1.25	20.0	0.125
13	Nicorandil Tablet (5 mg/Tablet)	15.0	mg	80	43.0	30.0	7.5	60.0	0.75
5	Aspirin Tablet (100 mg/Tablet)	100.0	mg	80	43.0	4300.0	64.5	8600.0	6.45
3	Amlodipine Besilate Tablet (5 mg/Tablet)	5.0	mg	80	43.0	10.0	1.25	20.0	0.125
13	Nicorandil Tablet (5 mg/Tablet)	15.0	mg	80	43.0	30.0	7.5	60.0	0.75
5	Aspirin Tablet (100 mg/Tablet)	100.0	mg	80	43.0	4300.0	64.5	8600.0	6.45
3	Amlodipine Besilate Tablet (5 mg/Tablet)	5.0	mg	80	42.5	10.0	1.25	20.0	0.125
13	Nicorandil Tablet (5 mg/Tablet)	15.0	mg	80	42.5	30.0	7.5	60.0	0.75
5	Aspirin Tablet (100 mg/Tablet)	100.0	mg	80	42.5	4250.0	63.75	8500.0	6.375
3	Amlodipine Besilate Tablet (5 mg/Tablet)	5.0	mg	81	45.9	10.0	1.25	20.0	0.125
13	Nicorandil Tablet (5 mg/Tablet)	15.0	mg	81	45.9	30.0	7.5	60.0	0.75
5	Aspirin Tablet (100 mg/Tablet)	100.0	mg	81	45.9	4590.0	68.85	9180.0	6.885
8	Celecoxib Tablet (200 mg/Tablet)	400.0	mg	70	45.6	600.0	200.0	1200.0	20.0
3	Amlodipine Besilate Tablet (5 mg/Tablet)	5.0	mg	71	49.1	10.0	1.25	20.0	0.125
5	Aspirin Tablet (100 mg/Tablet)	100.0	mg	71	49.1	4910.0	73.65	9820.0	7.365000000000001
17	Rabeprazole Sodium Tablet (10 mg/Tablet)	10.0	mg	74	43.1	40.0	10.0	80.0	1.0
17	Rabeprazole Sodium Tablet (10 mg/Tablet)	10.0	mg	74	42.75	40.0	10.0	80.0	1.0
17	Rabeprazole Sodium Tablet (10 mg/Tablet)	10.0	mg	74	42.75	40.0	10.0	80.0	1.0
17	Rabeprazole Sodium Tablet (10 mg/Tablet)	10.0	mg	75	38.7	40.0	10.0	80.0	1.0
17	Rabeprazole Sodium Tablet (10 mg/Tablet)	10.0	mg	75	38.7	40.0	10.0	80.0	1.0
17	Rabeprazole Sodium Tablet (10 mg/Tablet)	10.0	mg	75	39.15	40.0	10.0	80.0	1.0
17	Rabeprazole Sodium Tablet (10 mg/Tablet)	10.0	mg	75	39.15	40.0	10.0	80.0	1.0
17	Rabeprazole Sodium Tablet (10 mg/Tablet)	10.0	mg	75	38.9	40.0	10.0	80.0	1.0
17	Rabeprazole Sodium Tablet (10 mg/Tablet)	10.0	mg	75	37.9	40.0	10.0	80.0	1.0
17	Rabeprazole Sodium Tablet (10 mg/Tablet)	10.0	mg	75	39.0	40.0	10.0	80.0	1.0
17	Rabeprazole Sodium Tablet (10 mg/Tablet)	10.0	mg	75	37.2	40.0	10.0	80.0	1.0
17	Rabeprazole Sodium Tablet (10 mg/Tablet)	10.0	mg	75	37.2	40.0	10.0	80.0	1.0
17	Rabeprazole Sodium Tablet (10 mg/Tablet)	10.0	mg	75	35.6	40.0	10.0	80.0	1.0
17	Rabeprazole Sodium Tablet (10 mg/Tablet)	10.0	mg	75	34.5	40.0	10.0	80.0	1.0
17	Rabeprazole Sodium Tablet (10 mg/Tablet)	10.0	mg	75	33.5	40.0	10.0	80.0	1.0
17	Rabeprazole Sodium Tablet (10 mg/Tablet)	10.0	mg	75	33.0	40.0	10.0	80.0	1.0
17	Rabeprazole Sodium Tablet (10 mg/Tablet)	10.0	mg	75	33.0	40.0	10.0	80.0	1.0
17	Rabeprazole Sodium Tablet (10 mg/Tablet)	10.0	mg	75	32.15	40.0	10.0	80.0	1.0
3	Amlodipine Besilate Tablet (5 mg/Tablet)	5.0	mg	87	56.2	10.0	1.25	20.0	0.125
5	Aspirin Tablet (100 mg/Tablet)	100.0	mg	87	56.2	5620.0	84.30000000000001	11240.0	8.430000000000001
3	Amlodipine Besilate Tablet (5 mg/Tablet)	5.0	mg	87	56.2	10.0	1.25	20.0	0.125
5	Aspirin Tablet (100 mg/Tablet)	100.0	mg	87	56.2	5620.0	84.30000000000001	11240.0	8.430000000000001
3	Amlodipine Besilate Tablet (5 mg/Tablet)	5.0	mg	87	53.7	10.0	1.25	20.0	0.125
5	Aspirin Tablet (100 mg/Tablet)	100.0	mg	87	53.7	5370.0	80.55000000000001	10740.0	8.055000000000001
3	Amlodipine Besilate Tablet (5 mg/Tablet)	5.0	mg	87	53.7	10.0	1.25	20.0	0.125
5	Aspirin Tablet (100 mg/Tablet)	100.0	mg	87	53.7	5370.0	80.55000000000001	10740.0	8.055000000000001
5	Aspirin Tablet (100 mg/Tablet)	100.0	mg	87	53.3	5330.0	79.94999999999999	10660.0	7.994999999999999
5	Aspirin Tablet (100 mg/Tablet)	100.0	mg	87	53.2	5320.0	79.80000000000001	10640.0	7.980000000000001
5	Aspirin Tablet (100 mg/Tablet)	100.0	mg	87	52.7	5270.0	79.05000000000001	10540.0	7.905000000000001
5	Aspirin Tablet (100 mg/Tablet)	100.0	mg	87	52.7	5270.0	79.05000000000001	10540.0	7.905000000000001
5	Aspirin Tablet (100 mg/Tablet)	100.0	mg	87	52.4	5240.0	78.6	10480.0	7.859999999999999
5	Aspirin Tablet (100 mg/Tablet)	100.0	mg	88	52.4	5240.0	78.6	10480.0	7.859999999999999
5	Aspirin Tablet (100 mg/Tablet)	100.0	mg	88	51.4	5140.0	77.1	10280.0	7.71
5	Aspirin Tablet (100 mg/Tablet)	100.0	mg	88	51.4	5140.0	77.1	10280.0	7.71
5	Aspirin Tablet (100 mg/Tablet)	100.0	mg	88	51.4	5140.0	77.1	10280.0	7.71
5	Aspirin Tablet (100 mg/Tablet)	100.0	mg	88	51.4	5140.0	77.1	10280.0	7.71
4	Aprepitant Capsule (80 mg/Capsule)	80.0	mg	68	61.2	125.0	80.0	250.0	8.0
4	Aprepitant Capsule (80 mg/Capsule)	80.0	mg	68	62.5	125.0	80.0	250.0	8.0
8	Celecoxib Tablet (200 mg/Tablet)	400.0	mg	80	60.5	600.0	200.0	1200.0	20.0
8	Celecoxib Tablet (200 mg/Tablet)	400.0	mg	80	60.5	600.0	200.0	1200.0	20.0
5	Aspirin Tablet (100 mg/Tablet)	100.0	mg	80	60.5	6050.0	90.75	12100.0	9.075000000000001
8	Celecoxib Tablet (200 mg/Tablet)	400.0	mg	80	60.5	600.0	200.0	1200.0	20.0
5	Aspirin Tablet (100 mg/Tablet)	100.0	mg	82	63.2	6320.0	94.80000000000001	12640.0	9.480000000000002
5	Aspirin Tablet (100 mg/Tablet)	100.0	mg	82	63.2	6320.0	94.80000000000001	12640.0	9.480000000000002
5	Aspirin Tablet (100 mg/Tablet)	100.0	mg	82	63.3	6330.0	94.94999999999999	12660.0	9.495
5	Aspirin Tablet (100 mg/Tablet)	100.0	mg	82	62.9	6290.0	94.35	12580.0	9.435
5	Aspirin Tablet (100 mg/Tablet)	100.0	mg	82	65.0	6500.0	97.5	13000.0	9.75
5	Aspirin Tablet (100 mg/Tablet)	100.0	mg	82	63.7	6370.0	95.55000000000001	12740.0	9.555000000000001
5	Aspirin Tablet (100 mg/Tablet)	100.0	mg	82	63.4	6340.0	95.1	12680.0	9.51
5	Aspirin Tablet (100 mg/Tablet)	100.0	mg	82	61.5	6150.0	92.25	12300.0	9.225
2	Ambroxol Hydrochloride Dry Syrup (15 mg/g)	45.0	mg	83	61.1	90.0	22.5	180.0	2.25
2	Ambroxol Hydrochloride Dry Syrup (15 mg/g)	45.0	mg	83	61.1	90.0	22.5	180.0	2.25
3	Amlodipine Besilate Tablet (5 mg/Tablet)	5.0	mg	72	51.35	10.0	1.25	20.0	0.125
3	Amlodipine Besilate Tablet (5 mg/Tablet)	5.0	mg	72	49.05	10.0	1.25	20.0	0.125
3	Amlodipine Besilate Tablet (5 mg/Tablet)	5.0	mg	72	49.05	10.0	1.25	20.0	0.125
3	Amlodipine Besilate Tablet (5 mg/Tablet)	5.0	mg	72	49.5	10.0	1.25	20.0	0.125
3	Amlodipine Besilate Tablet (5 mg/Tablet)	5.0	mg	72	49.35	10.0	1.25	20.0	0.125
3	Amlodipine Besilate Tablet (5 mg/Tablet)	5.0	mg	72	50.2	10.0	1.25	20.0	0.125
3	Amlodipine Besilate Tablet (5 mg/Tablet)	5.0	mg	72	50.45	10.0	1.25	20.0	0.125
17	Rabeprazole Sodium Tablet (10 mg/Tablet)	10.0	mg	42	61.8	40.0	10.0	80.0	1.0
17	Rabeprazole Sodium Tablet (10 mg/Tablet)	10.0	mg	42	61.8	40.0	10.0	80.0	1.0
12	Levothyroxine Sodium Hydrate Tablet (25 ƒÊg/Tablet)	25.0	ƒÊg	86	31.9	800.0	12.5	1600.0	1.25
12	Levothyroxine Sodium Hydrate Tablet (25 ƒÊg/Tablet)	12.5	ƒÊg	86	30.9	800.0	12.5	1600.0	1.25
12	Levothyroxine Sodium Hydrate Tablet (25 ƒÊg/Tablet)	25.0	ƒÊg	86	30.9	800.0	12.5	1600.0	1.25
12	Levothyroxine Sodium Hydrate Tablet (25 ƒÊg/Tablet)	12.5	ƒÊg	86	31.4	800.0	12.5	1600.0	1.25
12	Levothyroxine Sodium Hydrate Tablet (25 ƒÊg/Tablet)	37.5	ƒÊg	86	31.4	800.0	12.5	1600.0	1.25
12	Levothyroxine Sodium Hydrate Tablet (25 ƒÊg/Tablet)	37.5	ƒÊg	86	31.4	800.0	12.5	1600.0	1.25
5	Aspirin Tablet (100 mg/Tablet)	100.0	mg	88	42.05	4205.0	63.074999999999996	8410.0	6.3075
5	Aspirin Tablet (100 mg/Tablet)	100.0	mg	88	44.7	4470.0	67.05000000000001	8940.0	6.705000000000002
5	Aspirin Tablet (100 mg/Tablet)	100.0	mg	88	44.7	4470.0	67.05000000000001	8940.0	6.705000000000002
5	Aspirin Tablet (100 mg/Tablet)	100.0	mg	88	44.7	4470.0	67.05000000000001	8940.0	6.705000000000002
5	Aspirin Tablet (100 mg/Tablet)	100.0	mg	88	44.7	4470.0	67.05000000000001	8940.0	6.705000000000002
5	Aspirin Tablet (100 mg/Tablet)	100.0	mg	88	44.7	4470.0	67.05000000000001	8940.0	6.705000000000002
12	Levothyroxine Sodium Hydrate Tablet (25 ƒÊg/Tablet)	12.5	ƒÊg	80	54.9	800.0	12.5	1600.0	1.25
12	Levothyroxine Sodium Hydrate Tablet (25 ƒÊg/Tablet)	25.0	ƒÊg	51	43.1	800.0	12.5	1600.0	1.25
12	Levothyroxine Sodium Hydrate Tablet (25 ƒÊg/Tablet)	25.0	ƒÊg	51	43.6	800.0	12.5	1600.0	1.25
12	Levothyroxine Sodium Hydrate Tablet (25 ƒÊg/Tablet)	25.0	ƒÊg	51	43.6	800.0	12.5	1600.0	1.25
12	Levothyroxine Sodium Hydrate Tablet (25 ƒÊg/Tablet)	25.0	ƒÊg	51	43.6	800.0	12.5	1600.0	1.25
12	Levothyroxine Sodium Hydrate Tablet (25 ƒÊg/Tablet)	25.0	ƒÊg	51	43.6	800.0	12.5	1600.0	1.25
12	Levothyroxine Sodium Hydrate Tablet (25 ƒÊg/Tablet)	25.0	ƒÊg	51	43.6	800.0	12.5	1600.0	1.25
12	Levothyroxine Sodium Hydrate Tablet (25 ƒÊg/Tablet)	25.0	ƒÊg	51	40.7	800.0	12.5	1600.0	1.25
17	Rabeprazole Sodium Tablet (10 mg/Tablet)	10.0	mg	45	80.4	40.0	10.0	80.0	1.0
17	Rabeprazole Sodium Tablet (10 mg/Tablet)	10.0	mg	45	80.4	40.0	10.0	80.0	1.0
5	Aspirin Tablet (100 mg/Tablet)	100.0	mg	67	48.9	4890.0	73.35	9780.0	7.335
12	Levothyroxine Sodium Hydrate Tablet (25 ƒÊg/Tablet)	37.5	ƒÊg	67	48.9	800.0	12.5	1600.0	1.25
5	Aspirin Tablet (100 mg/Tablet)	100.0	mg	67	48.9	4890.0	73.35	9780.0	7.335
12	Levothyroxine Sodium Hydrate Tablet (25 ƒÊg/Tablet)	37.5	ƒÊg	67	48.9	800.0	12.5	1600.0	1.25
5	Aspirin Tablet (100 mg/Tablet)	100.0	mg	67	48.9	4890.0	73.35	9780.0	7.335
15	Omeprazole Tablet (10 mg/Tablet)	10.0	mg	68	43.3	40.0	10.0	80.0	1.0
12	Levothyroxine Sodium Hydrate Tablet (25 ƒÊg/Tablet)	12.5	ƒÊg	68	43.3	800.0	12.5	1600.0	1.25
5	Aspirin Tablet (100 mg/Tablet)	100.0	mg	68	43.3	4330.0	64.94999999999999	8660.0	6.494999999999999
15	Omeprazole Tablet (10 mg/Tablet)	10.0	mg	68	46.6	40.0	10.0	80.0	1.0
12	Levothyroxine Sodium Hydrate Tablet (25 ƒÊg/Tablet)	12.5	ƒÊg	68	46.6	800.0	12.5	1600.0	1.25
5	Aspirin Tablet (100 mg/Tablet)	100.0	mg	68	46.6	4660.0	69.9	9320.0	6.990000000000001
15	Omeprazole Tablet (10 mg/Tablet)	10.0	mg	68	46.6	40.0	10.0	80.0	1.0
12	Levothyroxine Sodium Hydrate Tablet (25 ƒÊg/Tablet)	12.5	ƒÊg	68	46.6	800.0	12.5	1600.0	1.25
5	Aspirin Tablet (100 mg/Tablet)	100.0	mg	68	46.6	4660.0	69.9	9320.0	6.990000000000001
5	Aspirin Tablet (100 mg/Tablet)	100.0	mg	68	42.3	4230.0	63.449999999999996	8460.0	6.345
5	Aspirin Tablet (100 mg/Tablet)	100.0	mg	68	43.0	4300.0	64.5	8600.0	6.45
12	Levothyroxine Sodium Hydrate Tablet (25 ƒÊg/Tablet)	12.5	ƒÊg	70	48.6	800.0	12.5	1600.0	1.25
5	Aspirin Tablet (100 mg/Tablet)	100.0	mg	70	48.6	4860.0	72.9	9720.0	7.290000000000001
12	Levothyroxine Sodium Hydrate Tablet (25 ƒÊg/Tablet)	12.5	ƒÊg	70	48.6	800.0	12.5	1600.0	1.25
12	Levothyroxine Sodium Hydrate Tablet (25 ƒÊg/Tablet)	25.0	ƒÊg	70	48.6	800.0	12.5	1600.0	1.25
5	Aspirin Tablet (100 mg/Tablet)	100.0	mg	70	48.6	4860.0	72.9	9720.0	7.290000000000001
12	Levothyroxine Sodium Hydrate Tablet (25 ƒÊg/Tablet)	25.0	ƒÊg	70	47.4	800.0	12.5	1600.0	1.25
5	Aspirin Tablet (100 mg/Tablet)	100.0	mg	70	47.4	4740.0	71.1	9480.0	7.109999999999999
12	Levothyroxine Sodium Hydrate Tablet (25 ƒÊg/Tablet)	25.0	ƒÊg	70	50.0	800.0	12.5	1600.0	1.25
5	Aspirin Tablet (100 mg/Tablet)	100.0	mg	70	50.0	5000.0	75.0	10000.0	7.5
12	Levothyroxine Sodium Hydrate Tablet (25 ƒÊg/Tablet)	25.0	ƒÊg	70	45.3	800.0	12.5	1600.0	1.25
5	Aspirin Tablet (100 mg/Tablet)	100.0	mg	70	45.3	4530.0	67.94999999999999	9060.0	6.794999999999999
12	Levothyroxine Sodium Hydrate Tablet (25 ƒÊg/Tablet)	25.0	ƒÊg	70	46.2	800.0	12.5	1600.0	1.25
5	Aspirin Tablet (100 mg/Tablet)	100.0	mg	70	46.2	4620.0	69.30000000000001	9240.0	6.9300000000000015
12	Levothyroxine Sodium Hydrate Tablet (25 ƒÊg/Tablet)	25.0	ƒÊg	70	48.2	800.0	12.5	1600.0	1.25
12	Levothyroxine Sodium Hydrate Tablet (25 ƒÊg/Tablet)	25.0	ƒÊg	70	64.6	800.0	12.5	1600.0	1.25
12	Levothyroxine Sodium Hydrate Tablet (25 ƒÊg/Tablet)	25.0	ƒÊg	70	64.6	800.0	12.5	1600.0	1.25
21	Ursodeoxycholic Acid Granule (50 mg/g)	300.0	mg	71	64.6	1200.0	75.0	2400.0	7.5
21	Ursodeoxycholic Acid Granule (50 mg/g)	300.0	mg	71	64.6	1200.0	75.0	2400.0	7.5
12	Levothyroxine Sodium Hydrate Tablet (25 ƒÊg/Tablet)	25.0	ƒÊg	71	64.6	800.0	12.5	1600.0	1.25
12	Levothyroxine Sodium Hydrate Tablet (25 ƒÊg/Tablet)	25.0	ƒÊg	71	64.6	800.0	12.5	1600.0	1.25
21	Ursodeoxycholic Acid Granule (50 mg/g)	300.0	mg	71	65.0	1200.0	75.0	2400.0	7.5
12	Levothyroxine Sodium Hydrate Tablet (25 ƒÊg/Tablet)	25.0	ƒÊg	71	65.0	800.0	12.5	1600.0	1.25
21	Ursodeoxycholic Acid Granule (50 mg/g)	300.0	mg	71	65.0	1200.0	75.0	2400.0	7.5
5	Aspirin Tablet (100 mg/Tablet)	100.0	mg	67	42.5	4250.0	63.75	8500.0	6.375
5	Aspirin Tablet (100 mg/Tablet)	100.0	mg	68	44.3	4430.0	66.44999999999999	8860.0	6.645
5	Aspirin Tablet (100 mg/Tablet)	100.0	mg	68	44.3	4430.0	66.44999999999999	8860.0	6.645
19	Spironolactone Fine Granule (100 mg/g)	12.5	mg	68	44.5	200.0	25.0	400.0	2.5
19	Spironolactone Fine Granule (100 mg/g)	12.5	mg	68	43.0	200.0	25.0	400.0	2.5
19	Spironolactone Fine Granule (100 mg/g)	12.5	mg	68	43.0	200.0	25.0	400.0	2.5
19	Spironolactone Fine Granule (100 mg/g)	12.5	mg	68	42.9	200.0	25.0	400.0	2.5
19	Spironolactone Fine Granule (100 mg/g)	12.5	mg	68	44.7	200.0	25.0	400.0	2.5
17	Rabeprazole Sodium Tablet (10 mg/Tablet)	10.0	mg	73	72.0	40.0	10.0	80.0	1.0
17	Rabeprazole Sodium Tablet (10 mg/Tablet)	10.0	mg	73	72.0	40.0	10.0	80.0	1.0
17	Rabeprazole Sodium Tablet (10 mg/Tablet)	10.0	mg	63	30.5	40.0	10.0	80.0	1.0
17	Rabeprazole Sodium Tablet (10 mg/Tablet)	10.0	mg	63	30.2	40.0	10.0	80.0	1.0
17	Rabeprazole Sodium Tablet (10 mg/Tablet)	10.0	mg	63	30.9	40.0	10.0	80.0	1.0
17	Rabeprazole Sodium Tablet (10 mg/Tablet)	10.0	mg	63	31.4	40.0	10.0	80.0	1.0
4	Aprepitant Capsule (80 mg/Capsule)	80.0	mg	63	32.3	125.0	80.0	250.0	8.0
8	Celecoxib Tablet (200 mg/Tablet)	400.0	mg	75	49.6	600.0	200.0	1200.0	20.0
8	Celecoxib Tablet (200 mg/Tablet)	200.0	mg	75	49.6	600.0	200.0	1200.0	20.0
8	Celecoxib Tablet (200 mg/Tablet)	400.0	mg	75	49.6	600.0	200.0	1200.0	20.0
8	Celecoxib Tablet (200 mg/Tablet)	400.0	mg	75	49.6	600.0	200.0	1200.0	20.0
5	Aspirin Tablet (100 mg/Tablet)	100.0	mg	68	55.0	5500.0	82.5	11000.0	8.25
5	Aspirin Tablet (100 mg/Tablet)	100.0	mg	68	52.3	5230.0	78.44999999999999	10460.0	7.844999999999999
3	Amlodipine Besilate Tablet (5 mg/Tablet)	10.0	mg	68	51.75	10.0	1.25	20.0	0.125
17	Rabeprazole Sodium Tablet (10 mg/Tablet)	10.0	mg	68	51.6	40.0	10.0	80.0	1.0
5	Aspirin Tablet (100 mg/Tablet)	100.0	mg	68	51.6	5160.0	77.4	10320.0	7.740000000000001
3	Amlodipine Besilate Tablet (5 mg/Tablet)	5.0	mg	70	51.1	10.0	1.25	20.0	0.125
17	Rabeprazole Sodium Tablet (10 mg/Tablet)	10.0	mg	40	48.4	40.0	10.0	80.0	1.0
17	Rabeprazole Sodium Tablet (10 mg/Tablet)	10.0	mg	40	48.4	40.0	10.0	80.0	1.0
17	Rabeprazole Sodium Tablet (10 mg/Tablet)	10.0	mg	40	48.4	40.0	10.0	80.0	1.0
17	Rabeprazole Sodium Tablet (10 mg/Tablet)	10.0	mg	40	48.4	40.0	10.0	80.0	1.0
4	Aprepitant Capsule (80 mg/Capsule)	80.0	mg	64	44.75	125.0	80.0	250.0	8.0
4	Aprepitant Capsule (80 mg/Capsule)	80.0	mg	65	44.6	125.0	80.0	250.0	8.0
4	Aprepitant Capsule (80 mg/Capsule)	80.0	mg	65	45.75	125.0	80.0	250.0	8.0
4	Aprepitant Capsule (80 mg/Capsule)	80.0	mg	65	47.15	125.0	80.0	250.0	8.0
4	Aprepitant Capsule (80 mg/Capsule)	80.0	mg	65	48.85	125.0	80.0	250.0	8.0
4	Aprepitant Capsule (80 mg/Capsule)	80.0	mg	65	48.75	125.0	80.0	250.0	8.0
18	Rivaroxaban Tablet (15 mg/Tablet)	15.0	mg	43	66.8	30.0	10.0	60.0	1.0
18	Rivaroxaban Tablet (15 mg/Tablet)	15.0	mg	43	66.8	30.0	10.0	60.0	1.0
18	Rivaroxaban Tablet (15 mg/Tablet)	15.0	mg	43	65.2	30.0	10.0	60.0	1.0
18	Rivaroxaban Tablet (15 mg/Tablet)	15.0	mg	43	65.1	30.0	10.0	60.0	1.0
19	Spironolactone Fine Granule (100 mg/g)	12.5	mg	75	56.4	200.0	25.0	400.0	2.5
19	Spironolactone Fine Granule (100 mg/g)	12.5	mg	75	55.1	200.0	25.0	400.0	2.5
19	Spironolactone Fine Granule (100 mg/g)	12.5	mg	75	54.5	200.0	25.0	400.0	2.5
12	Levothyroxine Sodium Hydrate Tablet (25 ƒÊg/Tablet)	25.0	ƒÊg	50	54.5	800.0	12.5	1600.0	1.25
12	Levothyroxine Sodium Hydrate Tablet (25 ƒÊg/Tablet)	25.0	ƒÊg	50	53.8	800.0	12.5	1600.0	1.25
12	Levothyroxine Sodium Hydrate Tablet (25 ƒÊg/Tablet)	25.0	ƒÊg	51	51.5	800.0	12.5	1600.0	1.25
12	Levothyroxine Sodium Hydrate Tablet (25 ƒÊg/Tablet)	25.0	ƒÊg	51	50.8	800.0	12.5	1600.0	1.25
17	Rabeprazole Sodium Tablet (10 mg/Tablet)	10.0	mg	61	40.2	40.0	10.0	80.0	1.0
17	Rabeprazole Sodium Tablet (10 mg/Tablet)	10.0	mg	61	40.3	40.0	10.0	80.0	1.0
17	Rabeprazole Sodium Tablet (10 mg/Tablet)	10.0	mg	61	40.3	40.0	10.0	80.0	1.0
17	Rabeprazole Sodium Tablet (10 mg/Tablet)	10.0	mg	61	40.4	40.0	10.0	80.0	1.0
17	Rabeprazole Sodium Tablet (10 mg/Tablet)	10.0	mg	61	40.3	40.0	10.0	80.0	1.0
17	Rabeprazole Sodium Tablet (10 mg/Tablet)	10.0	mg	61	40.2	40.0	10.0	80.0	1.0
17	Rabeprazole Sodium Tablet (10 mg/Tablet)	10.0	mg	61	40.2	40.0	10.0	80.0	1.0
17	Rabeprazole Sodium Tablet (10 mg/Tablet)	10.0	mg	61	41.7	40.0	10.0	80.0	1.0
17	Rabeprazole Sodium Tablet (10 mg/Tablet)	10.0	mg	61	46.2	40.0	10.0	80.0	1.0
17	Rabeprazole Sodium Tablet (10 mg/Tablet)	10.0	mg	61	47.6	40.0	10.0	80.0	1.0
17	Rabeprazole Sodium Tablet (10 mg/Tablet)	10.0	mg	61	48.7	40.0	10.0	80.0	1.0
17	Rabeprazole Sodium Tablet (10 mg/Tablet)	10.0	mg	61	48.9	40.0	10.0	80.0	1.0
17	Rabeprazole Sodium Tablet (10 mg/Tablet)	10.0	mg	61	48.9	40.0	10.0	80.0	1.0
17	Rabeprazole Sodium Tablet (10 mg/Tablet)	10.0	mg	61	46.65	40.0	10.0	80.0	1.0
17	Rabeprazole Sodium Tablet (10 mg/Tablet)	10.0	mg	61	45.0	40.0	10.0	80.0	1.0
17	Rabeprazole Sodium Tablet (10 mg/Tablet)	10.0	mg	61	46.3	40.0	10.0	80.0	1.0
17	Rabeprazole Sodium Tablet (10 mg/Tablet)	10.0	mg	61	44.4	40.0	10.0	80.0	1.0
17	Rabeprazole Sodium Tablet (10 mg/Tablet)	10.0	mg	61	43.3	40.0	10.0	80.0	1.0
17	Rabeprazole Sodium Tablet (10 mg/Tablet)	10.0	mg	61	42.4	40.0	10.0	80.0	1.0
17	Rabeprazole Sodium Tablet (10 mg/Tablet)	10.0	mg	61	41.1	40.0	10.0	80.0	1.0
17	Rabeprazole Sodium Tablet (10 mg/Tablet)	10.0	mg	61	41.1	40.0	10.0	80.0	1.0
17	Rabeprazole Sodium Tablet (10 mg/Tablet)	10.0	mg	61	41.8	40.0	10.0	80.0	1.0
17	Rabeprazole Sodium Tablet (10 mg/Tablet)	10.0	mg	61	41.8	40.0	10.0	80.0	1.0
17	Rabeprazole Sodium Tablet (10 mg/Tablet)	10.0	mg	61	42.1	40.0	10.0	80.0	1.0
17	Rabeprazole Sodium Tablet (10 mg/Tablet)	10.0	mg	61	42.1	40.0	10.0	80.0	1.0
17	Rabeprazole Sodium Tablet (10 mg/Tablet)	10.0	mg	61	41.7	40.0	10.0	80.0	1.0
17	Rabeprazole Sodium Tablet (10 mg/Tablet)	10.0	mg	61	41.5	40.0	10.0	80.0	1.0
17	Rabeprazole Sodium Tablet (10 mg/Tablet)	10.0	mg	61	42.2	40.0	10.0	80.0	1.0
17	Rabeprazole Sodium Tablet (10 mg/Tablet)	10.0	mg	61	42.2	40.0	10.0	80.0	1.0
17	Rabeprazole Sodium Tablet (10 mg/Tablet)	10.0	mg	61	42.1	40.0	10.0	80.0	1.0
17	Rabeprazole Sodium Tablet (10 mg/Tablet)	10.0	mg	61	42.8	40.0	10.0	80.0	1.0
6	Calcium Carbonate Tablet (500 mg/Tablet)	1000.0	mg	61	43.0	6000.0	1500.0	12000.0	150.0
17	Rabeprazole Sodium Tablet (10 mg/Tablet)	10.0	mg	61	41.3	40.0	10.0	80.0	1.0
17	Rabeprazole Sodium Tablet (10 mg/Tablet)	10.0	mg	61	41.5	40.0	10.0	80.0	1.0
6	Calcium Carbonate Tablet (500 mg/Tablet)	1000.0	mg	61	41.5	6000.0	1500.0	12000.0	150.0
6	Calcium Carbonate Tablet (500 mg/Tablet)	1000.0	mg	61	41.5	6000.0	1500.0	12000.0	150.0
6	Calcium Carbonate Tablet (500 mg/Tablet)	1000.0	mg	61	41.5	6000.0	1500.0	12000.0	150.0
17	Rabeprazole Sodium Tablet (10 mg/Tablet)	10.0	mg	61	42.7	40.0	10.0	80.0	1.0
6	Calcium Carbonate Tablet (500 mg/Tablet)	1000.0	mg	61	42.7	6000.0	1500.0	12000.0	150.0
17	Rabeprazole Sodium Tablet (10 mg/Tablet)	10.0	mg	61	43.4	40.0	10.0	80.0	1.0
6	Calcium Carbonate Tablet (500 mg/Tablet)	1000.0	mg	61	43.4	6000.0	1500.0	12000.0	150.0
17	Rabeprazole Sodium Tablet (10 mg/Tablet)	10.0	mg	61	43.4	40.0	10.0	80.0	1.0
6	Calcium Carbonate Tablet (500 mg/Tablet)	1000.0	mg	61	43.4	6000.0	1500.0	12000.0	150.0
17	Rabeprazole Sodium Tablet (10 mg/Tablet)	10.0	mg	61	43.4	40.0	10.0	80.0	1.0
6	Calcium Carbonate Tablet (500 mg/Tablet)	1000.0	mg	61	43.4	6000.0	1500.0	12000.0	150.0
17	Rabeprazole Sodium Tablet (10 mg/Tablet)	10.0	mg	61	44.0	40.0	10.0	80.0	1.0
6	Calcium Carbonate Tablet (500 mg/Tablet)	1500.0	mg	61	44.0	6000.0	1500.0	12000.0	150.0
17	Rabeprazole Sodium Tablet (10 mg/Tablet)	10.0	mg	61	43.6	40.0	10.0	80.0	1.0
6	Calcium Carbonate Tablet (500 mg/Tablet)	1500.0	mg	61	43.6	6000.0	1500.0	12000.0	150.0
4	Aprepitant Capsule (80 mg/Capsule)	80.0	mg	55	50.8	125.0	80.0	250.0	8.0
4	Aprepitant Capsule (80 mg/Capsule)	80.0	mg	55	49.5	125.0	80.0	250.0	8.0
4	Aprepitant Capsule (80 mg/Capsule)	80.0	mg	55	48.5	125.0	80.0	250.0	8.0
4	Aprepitant Capsule (80 mg/Capsule)	80.0	mg	55	47.65	125.0	80.0	250.0	8.0
4	Aprepitant Capsule (80 mg/Capsule)	80.0	mg	55	48.55	125.0	80.0	250.0	8.0
4	Aprepitant Capsule (80 mg/Capsule)	80.0	mg	55	48.9	125.0	80.0	250.0	8.0
17	Rabeprazole Sodium Tablet (10 mg/Tablet)	10.0	mg	62	49.3	40.0	10.0	80.0	1.0
17	Rabeprazole Sodium Tablet (10 mg/Tablet)	10.0	mg	62	49.3	40.0	10.0	80.0	1.0
17	Rabeprazole Sodium Tablet (10 mg/Tablet)	10.0	mg	62	48.9	40.0	10.0	80.0	1.0
17	Rabeprazole Sodium Tablet (10 mg/Tablet)	10.0	mg	62	48.9	40.0	10.0	80.0	1.0
17	Rabeprazole Sodium Tablet (10 mg/Tablet)	10.0	mg	62	47.9	40.0	10.0	80.0	1.0
17	Rabeprazole Sodium Tablet (10 mg/Tablet)	10.0	mg	63	46.1	40.0	10.0	80.0	1.0
17	Rabeprazole Sodium Tablet (10 mg/Tablet)	10.0	mg	63	46.1	40.0	10.0	80.0	1.0
17	Rabeprazole Sodium Tablet (10 mg/Tablet)	10.0	mg	63	47.3	40.0	10.0	80.0	1.0
17	Rabeprazole Sodium Tablet (10 mg/Tablet)	10.0	mg	63	47.3	40.0	10.0	80.0	1.0
17	Rabeprazole Sodium Tablet (10 mg/Tablet)	10.0	mg	63	49.5	40.0	10.0	80.0	1.0
17	Rabeprazole Sodium Tablet (10 mg/Tablet)	10.0	mg	63	51.75	40.0	10.0	80.0	1.0
17	Rabeprazole Sodium Tablet (10 mg/Tablet)	10.0	mg	63	53.3	40.0	10.0	80.0	1.0
17	Rabeprazole Sodium Tablet (10 mg/Tablet)	10.0	mg	63	55.2	40.0	10.0	80.0	1.0
17	Rabeprazole Sodium Tablet (10 mg/Tablet)	10.0	mg	63	56.85	40.0	10.0	80.0	1.0
12	Levothyroxine Sodium Hydrate Tablet (25 ƒÊg/Tablet)	12.5	ƒÊg	59	44.8	800.0	12.5	1600.0	1.25
12	Levothyroxine Sodium Hydrate Tablet (25 ƒÊg/Tablet)	12.5	ƒÊg	59	44.8	800.0	12.5	1600.0	1.25
12	Levothyroxine Sodium Hydrate Tablet (25 ƒÊg/Tablet)	12.5	ƒÊg	59	44.8	800.0	12.5	1600.0	1.25
12	Levothyroxine Sodium Hydrate Tablet (25 ƒÊg/Tablet)	12.5	ƒÊg	59	46.7	800.0	12.5	1600.0	1.25
12	Levothyroxine Sodium Hydrate Tablet (25 ƒÊg/Tablet)	12.5	ƒÊg	59	46.0	800.0	12.5	1600.0	1.25
12	Levothyroxine Sodium Hydrate Tablet (25 ƒÊg/Tablet)	12.5	ƒÊg	59	45.7	800.0	12.5	1600.0	1.25
12	Levothyroxine Sodium Hydrate Tablet (25 ƒÊg/Tablet)	25.0	ƒÊg	59	45.7	800.0	12.5	1600.0	1.25
12	Levothyroxine Sodium Hydrate Tablet (25 ƒÊg/Tablet)	25.0	ƒÊg	59	46.3	800.0	12.5	1600.0	1.25
12	Levothyroxine Sodium Hydrate Tablet (25 ƒÊg/Tablet)	25.0	ƒÊg	59	45.7	800.0	12.5	1600.0	1.25
12	Levothyroxine Sodium Hydrate Tablet (25 ƒÊg/Tablet)	25.0	ƒÊg	59	46.4	800.0	12.5	1600.0	1.25
12	Levothyroxine Sodium Hydrate Tablet (25 ƒÊg/Tablet)	25.0	ƒÊg	59	45.8	800.0	12.5	1600.0	1.25
16	Phenobarbital Powder (100 mg/g)	50.0	mg	59	45.8	400.0	15.0	800.0	1.5
12	Levothyroxine Sodium Hydrate Tablet (25 ƒÊg/Tablet)	25.0	ƒÊg	59	45.6	800.0	12.5	1600.0	1.25
16	Phenobarbital Powder (100 mg/g)	40.0	mg	59	45.6	400.0	15.0	800.0	1.5
12	Levothyroxine Sodium Hydrate Tablet (25 ƒÊg/Tablet)	25.0	ƒÊg	59	45.7	800.0	12.5	1600.0	1.25
16	Phenobarbital Powder (100 mg/g)	30.0	mg	59	45.7	400.0	15.0	800.0	1.5
16	Phenobarbital Powder (100 mg/g)	20.0	mg	59	46.3	400.0	15.0	800.0	1.5
12	Levothyroxine Sodium Hydrate Tablet (25 ƒÊg/Tablet)	25.0	ƒÊg	59	46.3	800.0	12.5	1600.0	1.25
16	Phenobarbital Powder (100 mg/g)	10.0	mg	59	47.5	400.0	15.0	800.0	1.5
12	Levothyroxine Sodium Hydrate Tablet (25 ƒÊg/Tablet)	25.0	ƒÊg	59	47.5	800.0	12.5	1600.0	1.25
12	Levothyroxine Sodium Hydrate Tablet (25 ƒÊg/Tablet)	25.0	ƒÊg	59	46.7	800.0	12.5	1600.0	1.25
12	Levothyroxine Sodium Hydrate Tablet (25 ƒÊg/Tablet)	25.0	ƒÊg	59	47.3	800.0	12.5	1600.0	1.25
12	Levothyroxine Sodium Hydrate Tablet (25 ƒÊg/Tablet)	25.0	ƒÊg	59	47.3	800.0	12.5	1600.0	1.25
12	Levothyroxine Sodium Hydrate Tablet (25 ƒÊg/Tablet)	25.0	ƒÊg	59	47.0	800.0	12.5	1600.0	1.25
12	Levothyroxine Sodium Hydrate Tablet (25 ƒÊg/Tablet)	25.0	ƒÊg	59	47.8	800.0	12.5	1600.0	1.25
12	Levothyroxine Sodium Hydrate Tablet (25 ƒÊg/Tablet)	25.0	ƒÊg	59	48.0	800.0	12.5	1600.0	1.25
12	Levothyroxine Sodium Hydrate Tablet (25 ƒÊg/Tablet)	25.0	ƒÊg	59	47.0	800.0	12.5	1600.0	1.25
12	Levothyroxine Sodium Hydrate Tablet (25 ƒÊg/Tablet)	25.0	ƒÊg	59	46.0	800.0	12.5	1600.0	1.25
12	Levothyroxine Sodium Hydrate Tablet (25 ƒÊg/Tablet)	25.0	ƒÊg	59	45.7	800.0	12.5	1600.0	1.25
12	Levothyroxine Sodium Hydrate Tablet (25 ƒÊg/Tablet)	25.0	ƒÊg	59	46.8	800.0	12.5	1600.0	1.25
12	Levothyroxine Sodium Hydrate Tablet (25 ƒÊg/Tablet)	25.0	ƒÊg	59	45.1	800.0	12.5	1600.0	1.25
12	Levothyroxine Sodium Hydrate Tablet (25 ƒÊg/Tablet)	25.0	ƒÊg	59	45.7	800.0	12.5	1600.0	1.25
12	Levothyroxine Sodium Hydrate Tablet (25 ƒÊg/Tablet)	25.0	ƒÊg	59	45.1	800.0	12.5	1600.0	1.25
12	Levothyroxine Sodium Hydrate Tablet (25 ƒÊg/Tablet)	25.0	ƒÊg	59	43.4	800.0	12.5	1600.0	1.25
12	Levothyroxine Sodium Hydrate Tablet (25 ƒÊg/Tablet)	25.0	ƒÊg	59	43.7	800.0	12.5	1600.0	1.25
12	Levothyroxine Sodium Hydrate Tablet (25 ƒÊg/Tablet)	25.0	ƒÊg	59	44.5	800.0	12.5	1600.0	1.25
12	Levothyroxine Sodium Hydrate Tablet (25 ƒÊg/Tablet)	25.0	ƒÊg	59	45.9	800.0	12.5	1600.0	1.25
12	Levothyroxine Sodium Hydrate Tablet (25 ƒÊg/Tablet)	25.0	ƒÊg	59	45.2	800.0	12.5	1600.0	1.25
12	Levothyroxine Sodium Hydrate Tablet (25 ƒÊg/Tablet)	25.0	ƒÊg	59	44.6	800.0	12.5	1600.0	1.25
12	Levothyroxine Sodium Hydrate Tablet (25 ƒÊg/Tablet)	25.0	ƒÊg	59	44.6	800.0	12.5	1600.0	1.25
12	Levothyroxine Sodium Hydrate Tablet (25 ƒÊg/Tablet)	25.0	ƒÊg	59	46.5	800.0	12.5	1600.0	1.25
12	Levothyroxine Sodium Hydrate Tablet (25 ƒÊg/Tablet)	25.0	ƒÊg	60	45.4	800.0	12.5	1600.0	1.25
12	Levothyroxine Sodium Hydrate Tablet (25 ƒÊg/Tablet)	25.0	ƒÊg	60	44.3	800.0	12.5	1600.0	1.25
12	Levothyroxine Sodium Hydrate Tablet (25 ƒÊg/Tablet)	25.0	ƒÊg	60	45.2	800.0	12.5	1600.0	1.25
12	Levothyroxine Sodium Hydrate Tablet (25 ƒÊg/Tablet)	25.0	ƒÊg	60	45.1	800.0	12.5	1600.0	1.25
12	Levothyroxine Sodium Hydrate Tablet (25 ƒÊg/Tablet)	25.0	ƒÊg	60	46.3	800.0	12.5	1600.0	1.25
12	Levothyroxine Sodium Hydrate Tablet (25 ƒÊg/Tablet)	25.0	ƒÊg	60	49.0	800.0	12.5	1600.0	1.25
12	Levothyroxine Sodium Hydrate Tablet (25 ƒÊg/Tablet)	25.0	ƒÊg	60	46.1	800.0	12.5	1600.0	1.25
12	Levothyroxine Sodium Hydrate Tablet (25 ƒÊg/Tablet)	25.0	ƒÊg	60	45.9	800.0	12.5	1600.0	1.25
12	Levothyroxine Sodium Hydrate Tablet (25 ƒÊg/Tablet)	25.0	ƒÊg	60	45.5	800.0	12.5	1600.0	1.25
12	Levothyroxine Sodium Hydrate Tablet (25 ƒÊg/Tablet)	25.0	ƒÊg	60	46.6	800.0	12.5	1600.0	1.25
12	Levothyroxine Sodium Hydrate Tablet (25 ƒÊg/Tablet)	25.0	ƒÊg	60	45.6	800.0	12.5	1600.0	1.25
12	Levothyroxine Sodium Hydrate Tablet (25 ƒÊg/Tablet)	25.0	ƒÊg	60	45.9	800.0	12.5	1600.0	1.25
12	Levothyroxine Sodium Hydrate Tablet (25 ƒÊg/Tablet)	25.0	ƒÊg	60	45.0	800.0	12.5	1600.0	1.25
12	Levothyroxine Sodium Hydrate Tablet (25 ƒÊg/Tablet)	25.0	ƒÊg	60	44.9	800.0	12.5	1600.0	1.25
12	Levothyroxine Sodium Hydrate Tablet (25 ƒÊg/Tablet)	25.0	ƒÊg	60	43.0	800.0	12.5	1600.0	1.25
12	Levothyroxine Sodium Hydrate Tablet (25 ƒÊg/Tablet)	25.0	ƒÊg	60	44.3	800.0	12.5	1600.0	1.25
12	Levothyroxine Sodium Hydrate Tablet (25 ƒÊg/Tablet)	25.0	ƒÊg	60	46.2	800.0	12.5	1600.0	1.25
12	Levothyroxine Sodium Hydrate Tablet (25 ƒÊg/Tablet)	25.0	ƒÊg	60	46.6	800.0	12.5	1600.0	1.25
12	Levothyroxine Sodium Hydrate Tablet (25 ƒÊg/Tablet)	25.0	ƒÊg	60	45.8	800.0	12.5	1600.0	1.25
12	Levothyroxine Sodium Hydrate Tablet (25 ƒÊg/Tablet)	25.0	ƒÊg	60	47.2	800.0	12.5	1600.0	1.25
12	Levothyroxine Sodium Hydrate Tablet (25 ƒÊg/Tablet)	25.0	ƒÊg	60	47.2	800.0	12.5	1600.0	1.25
12	Levothyroxine Sodium Hydrate Tablet (25 ƒÊg/Tablet)	25.0	ƒÊg	60	48.1	800.0	12.5	1600.0	1.25
12	Levothyroxine Sodium Hydrate Tablet (25 ƒÊg/Tablet)	37.5	ƒÊg	60	47.5	800.0	12.5	1600.0	1.25
12	Levothyroxine Sodium Hydrate Tablet (25 ƒÊg/Tablet)	37.5	ƒÊg	60	48.9	800.0	12.5	1600.0	1.25
12	Levothyroxine Sodium Hydrate Tablet (25 ƒÊg/Tablet)	37.5	ƒÊg	60	49.8	800.0	12.5	1600.0	1.25
12	Levothyroxine Sodium Hydrate Tablet (25 ƒÊg/Tablet)	37.5	ƒÊg	60	50.2	800.0	12.5	1600.0	1.25
12	Levothyroxine Sodium Hydrate Tablet (25 ƒÊg/Tablet)	37.5	ƒÊg	60	50.2	800.0	12.5	1600.0	1.25
12	Levothyroxine Sodium Hydrate Tablet (25 ƒÊg/Tablet)	37.5	ƒÊg	60	51.1	800.0	12.5	1600.0	1.25
12	Levothyroxine Sodium Hydrate Tablet (25 ƒÊg/Tablet)	37.5	ƒÊg	60	50.3	800.0	12.5	1600.0	1.25
12	Levothyroxine Sodium Hydrate Tablet (25 ƒÊg/Tablet)	37.5	ƒÊg	60	50.1	800.0	12.5	1600.0	1.25
12	Levothyroxine Sodium Hydrate Tablet (25 ƒÊg/Tablet)	37.5	ƒÊg	60	49.4	800.0	12.5	1600.0	1.25
12	Levothyroxine Sodium Hydrate Tablet (25 ƒÊg/Tablet)	37.5	ƒÊg	60	49.4	800.0	12.5	1600.0	1.25
12	Levothyroxine Sodium Hydrate Tablet (25 ƒÊg/Tablet)	37.5	ƒÊg	60	49.4	800.0	12.5	1600.0	1.25
12	Levothyroxine Sodium Hydrate Tablet (25 ƒÊg/Tablet)	37.5	ƒÊg	60	49.4	800.0	12.5	1600.0	1.25
12	Levothyroxine Sodium Hydrate Tablet (25 ƒÊg/Tablet)	37.5	ƒÊg	60	49.4	800.0	12.5	1600.0	1.25
12	Levothyroxine Sodium Hydrate Tablet (25 ƒÊg/Tablet)	37.5	ƒÊg	60	53.2	800.0	12.5	1600.0	1.25
12	Levothyroxine Sodium Hydrate Tablet (25 ƒÊg/Tablet)	37.5	ƒÊg	61	53.2	800.0	12.5	1600.0	1.25
12	Levothyroxine Sodium Hydrate Tablet (25 ƒÊg/Tablet)	37.5	ƒÊg	61	53.2	800.0	12.5	1600.0	1.25
12	Levothyroxine Sodium Hydrate Tablet (25 ƒÊg/Tablet)	37.5	ƒÊg	61	53.2	800.0	12.5	1600.0	1.25
12	Levothyroxine Sodium Hydrate Tablet (25 ƒÊg/Tablet)	37.5	ƒÊg	61	53.2	800.0	12.5	1600.0	1.25
12	Levothyroxine Sodium Hydrate Tablet (25 ƒÊg/Tablet)	37.5	ƒÊg	61	53.2	800.0	12.5	1600.0	1.25
7	Carvedilol Tablet (10 mg/Tablet)	10.0	mg	46	46.8	40.0	1.25	80.0	0.125
7	Carvedilol Tablet (10 mg/Tablet)	5.0	mg	46	46.8	40.0	1.25	80.0	0.125
7	Carvedilol Tablet (10 mg/Tablet)	10.0	mg	46	46.8	40.0	1.25	80.0	0.125
7	Carvedilol Tablet (10 mg/Tablet)	10.0	mg	46	47.2	40.0	1.25	80.0	0.125
7	Carvedilol Tablet (10 mg/Tablet)	10.0	mg	46	47.2	40.0	1.25	80.0	0.125
7	Carvedilol Tablet (10 mg/Tablet)	10.0	mg	46	47.2	40.0	1.25	80.0	0.125
7	Carvedilol Tablet (10 mg/Tablet)	10.0	mg	43	71.15	40.0	1.25	80.0	0.125
7	Carvedilol Tablet (10 mg/Tablet)	10.0	mg	43	71.15	40.0	1.25	80.0	0.125
5	Aspirin Tablet (100 mg/Tablet)	100.0	mg	66	41.2	4120.0	61.800000000000004	8240.0	6.180000000000001
6	Calcium Carbonate Tablet (500 mg/Tablet)	3000.0	mg	66	41.2	6000.0	1500.0	12000.0	150.0
5	Aspirin Tablet (100 mg/Tablet)	100.0	mg	42	68.4	6840.000000000001	100.0	13680.000000000002	10.0
5	Aspirin Tablet (100 mg/Tablet)	100.0	mg	42	68.1	6809.999999999999	100.0	13619.999999999998	10.0
5	Aspirin Tablet (100 mg/Tablet)	100.0	mg	42	67.5	6750.0	100.0	13500.0	10.0
5	Aspirin Tablet (100 mg/Tablet)	100.0	mg	42	67.75	6775.0	100.0	13550.0	10.0
5	Aspirin Tablet (100 mg/Tablet)	100.0	mg	42	67.45	6745.0	100.0	13490.0	10.0
17	Rabeprazole Sodium Tablet (10 mg/Tablet)	10.0	mg	63	45.2	40.0	10.0	80.0	1.0
3	Amlodipine Besilate Tablet (5 mg/Tablet)	5.0	mg	63	45.2	10.0	1.25	20.0	0.125
3	Amlodipine Besilate Tablet (5 mg/Tablet)	5.0	mg	63	45.2	10.0	1.25	20.0	0.125
3	Amlodipine Besilate Tablet (5 mg/Tablet)	5.0	mg	63	45.2	10.0	1.25	20.0	0.125
3	Amlodipine Besilate Tablet (5 mg/Tablet)	5.0	mg	63	45.2	10.0	1.25	20.0	0.125
3	Amlodipine Besilate Tablet (5 mg/Tablet)	2.5	mg	63	45.2	10.0	1.25	20.0	0.125
3	Amlodipine Besilate Tablet (5 mg/Tablet)	5.0	mg	68	57.9	10.0	1.25	20.0	0.125
17	Rabeprazole Sodium Tablet (10 mg/Tablet)	10.0	mg	70	55.2	40.0	10.0	80.0	1.0
17	Rabeprazole Sodium Tablet (10 mg/Tablet)	10.0	mg	70	54.1	40.0	10.0	80.0	1.0
17	Rabeprazole Sodium Tablet (10 mg/Tablet)	10.0	mg	71	54.1	40.0	10.0	80.0	1.0
17	Rabeprazole Sodium Tablet (10 mg/Tablet)	10.0	mg	71	54.1	40.0	10.0	80.0	1.0
8	Celecoxib Tablet (200 mg/Tablet)	400.0	mg	73	55.5	600.0	200.0	1200.0	20.0
4	Aprepitant Capsule (80 mg/Capsule)	80.0	mg	73	55.1	125.0	80.0	250.0	8.0
4	Aprepitant Capsule (80 mg/Capsule)	80.0	mg	73	54.3	125.0	80.0	250.0	8.0
4	Aprepitant Capsule (80 mg/Capsule)	80.0	mg	73	54.3	125.0	80.0	250.0	8.0
4	Aprepitant Capsule (80 mg/Capsule)	80.0	mg	74	55.5	125.0	80.0	250.0	8.0
4	Aprepitant Capsule (80 mg/Capsule)	80.0	mg	74	55.2	125.0	80.0	250.0	8.0
17	Rabeprazole Sodium Tablet (10 mg/Tablet)	10.0	mg	52	60.0	40.0	10.0	80.0	1.0
17	Rabeprazole Sodium Tablet (10 mg/Tablet)	10.0	mg	72	51.0	40.0	10.0	80.0	1.0
17	Rabeprazole Sodium Tablet (10 mg/Tablet)	10.0	mg	72	51.0	40.0	10.0	80.0	1.0
17	Rabeprazole Sodium Tablet (10 mg/Tablet)	10.0	mg	72	43.8	40.0	10.0	80.0	1.0
17	Rabeprazole Sodium Tablet (10 mg/Tablet)	10.0	mg	72	43.8	40.0	10.0	80.0	1.0
17	Rabeprazole Sodium Tablet (10 mg/Tablet)	10.0	mg	72	49.6	40.0	10.0	80.0	1.0
8	Celecoxib Tablet (200 mg/Tablet)	400.0	mg	77	49.5	600.0	200.0	1200.0	20.0
8	Celecoxib Tablet (200 mg/Tablet)	400.0	mg	77	50.5	600.0	200.0	1200.0	20.0
8	Celecoxib Tablet (200 mg/Tablet)	400.0	mg	77	50.5	600.0	200.0	1200.0	20.0
8	Celecoxib Tablet (200 mg/Tablet)	400.0	mg	77	49.4	600.0	200.0	1200.0	20.0
8	Celecoxib Tablet (200 mg/Tablet)	400.0	mg	77	49.4	600.0	200.0	1200.0	20.0
8	Celecoxib Tablet (200 mg/Tablet)	400.0	mg	77	49.4	600.0	200.0	1200.0	20.0
3	Amlodipine Besilate Tablet (5 mg/Tablet)	5.0	mg	72	69.1	10.0	1.25	20.0	0.125
8	Celecoxib Tablet (200 mg/Tablet)	400.0	mg	72	69.1	600.0	200.0	1200.0	20.0
8	Celecoxib Tablet (200 mg/Tablet)	400.0	mg	72	69.1	600.0	200.0	1200.0	20.0
8	Celecoxib Tablet (200 mg/Tablet)	400.0	mg	72	69.1	600.0	200.0	1200.0	20.0
8	Celecoxib Tablet (200 mg/Tablet)	400.0	mg	72	64.7	600.0	200.0	1200.0	20.0
3	Amlodipine Besilate Tablet (5 mg/Tablet)	5.0	mg	72	64.7	10.0	1.25	20.0	0.125
8	Celecoxib Tablet (200 mg/Tablet)	400.0	mg	72	64.7	600.0	200.0	1200.0	20.0
8	Celecoxib Tablet (200 mg/Tablet)	400.0	mg	72	64.7	600.0	200.0	1200.0	20.0
8	Celecoxib Tablet (200 mg/Tablet)	400.0	mg	72	64.7	600.0	200.0	1200.0	20.0
8	Celecoxib Tablet (200 mg/Tablet)	400.0	mg	72	64.7	600.0	200.0	1200.0	20.0
8	Celecoxib Tablet (200 mg/Tablet)	400.0	mg	72	64.7	600.0	200.0	1200.0	20.0
3	Amlodipine Besilate Tablet (5 mg/Tablet)	5.0	mg	72	64.7	10.0	1.25	20.0	0.125
3	Amlodipine Besilate Tablet (5 mg/Tablet)	5.0	mg	72	64.7	10.0	1.25	20.0	0.125
3	Amlodipine Besilate Tablet (5 mg/Tablet)	5.0	mg	72	64.7	10.0	1.25	20.0	0.125
8	Celecoxib Tablet (200 mg/Tablet)	400.0	mg	72	64.7	600.0	200.0	1200.0	20.0
3	Amlodipine Besilate Tablet (5 mg/Tablet)	5.0	mg	72	64.7	10.0	1.25	20.0	0.125
3	Amlodipine Besilate Tablet (5 mg/Tablet)	5.0	mg	72	64.7	10.0	1.25	20.0	0.125
3	Amlodipine Besilate Tablet (5 mg/Tablet)	5.0	mg	72	64.7	10.0	1.25	20.0	0.125
8	Celecoxib Tablet (200 mg/Tablet)	400.0	mg	72	64.7	600.0	200.0	1200.0	20.0
3	Amlodipine Besilate Tablet (5 mg/Tablet)	5.0	mg	72	64.7	10.0	1.25	20.0	0.125
3	Amlodipine Besilate Tablet (5 mg/Tablet)	5.0	mg	72	64.7	10.0	1.25	20.0	0.125
8	Celecoxib Tablet (200 mg/Tablet)	400.0	mg	72	64.7	600.0	200.0	1200.0	20.0
3	Amlodipine Besilate Tablet (5 mg/Tablet)	5.0	mg	72	64.7	10.0	1.25	20.0	0.125
3	Amlodipine Besilate Tablet (5 mg/Tablet)	5.0	mg	73	46.1	10.0	1.25	20.0	0.125
3	Amlodipine Besilate Tablet (5 mg/Tablet)	5.0	mg	73	46.1	10.0	1.25	20.0	0.125
3	Amlodipine Besilate Tablet (5 mg/Tablet)	5.0	mg	73	46.1	10.0	1.25	20.0	0.125
4	Aprepitant Capsule (80 mg/Capsule)	80.0	mg	73	44.9	125.0	80.0	250.0	8.0
4	Aprepitant Capsule (80 mg/Capsule)	80.0	mg	73	42.2	125.0	80.0	250.0	8.0
5	Aspirin Tablet (100 mg/Tablet)	100.0	mg	73	42.2	4220.0	63.300000000000004	8440.0	6.330000000000001
5	Aspirin Tablet (100 mg/Tablet)	100.0	mg	73	42.2	4220.0	63.300000000000004	8440.0	6.330000000000001
5	Aspirin Tablet (100 mg/Tablet)	100.0	mg	73	42.2	4220.0	63.300000000000004	8440.0	6.330000000000001
5	Aspirin Tablet (100 mg/Tablet)	100.0	mg	77	68.5	6850.0	100.0	13700.0	10.0
5	Aspirin Tablet (100 mg/Tablet)	100.0	mg	77	68.5	6850.0	100.0	13700.0	10.0
5	Aspirin Tablet (100 mg/Tablet)	100.0	mg	77	68.5	6850.0	100.0	13700.0	10.0
5	Aspirin Tablet (100 mg/Tablet)	100.0	mg	77	68.5	6850.0	100.0	13700.0	10.0
5	Aspirin Tablet (100 mg/Tablet)	100.0	mg	77	68.5	6850.0	100.0	13700.0	10.0
5	Aspirin Tablet (100 mg/Tablet)	100.0	mg	77	68.32	6831.999999999999	100.0	13663.999999999998	10.0
5	Aspirin Tablet (100 mg/Tablet)	100.0	mg	77	68.32	6831.999999999999	100.0	13663.999999999998	10.0
5	Aspirin Tablet (100 mg/Tablet)	100.0	mg	77	63.3	6330.0	94.94999999999999	12660.0	9.495
5	Aspirin Tablet (100 mg/Tablet)	100.0	mg	77	63.3	6330.0	94.94999999999999	12660.0	9.495
5	Aspirin Tablet (100 mg/Tablet)	100.0	mg	77	64.4	6440.000000000001	96.60000000000001	12880.000000000002	9.660000000000002
5	Aspirin Tablet (100 mg/Tablet)	100.0	mg	77	64.4	6440.000000000001	96.60000000000001	12880.000000000002	9.660000000000002
5	Aspirin Tablet (100 mg/Tablet)	100.0	mg	77	60.2	6020.0	90.30000000000001	12040.0	9.030000000000001
5	Aspirin Tablet (100 mg/Tablet)	100.0	mg	77	56.9	5690.0	85.35	11380.0	8.535
13	Nicorandil Tablet (5 mg/Tablet)	15.0	mg	73	64.0	30.0	7.5	60.0	0.75
13	Nicorandil Tablet (5 mg/Tablet)	15.0	mg	73	63.0	30.0	7.5	60.0	0.75
13	Nicorandil Tablet (5 mg/Tablet)	15.0	mg	73	61.0	30.0	7.5	60.0	0.75
13	Nicorandil Tablet (5 mg/Tablet)	5.0	mg	74	60.1	30.0	7.5	60.0	0.75
13	Nicorandil Tablet (5 mg/Tablet)	10.0	mg	74	60.1	30.0	7.5	60.0	0.75
13	Nicorandil Tablet (5 mg/Tablet)	10.0	mg	74	60.1	30.0	7.5	60.0	0.75
13	Nicorandil Tablet (5 mg/Tablet)	10.0	mg	74	59.9	30.0	7.5	60.0	0.75
13	Nicorandil Tablet (5 mg/Tablet)	10.0	mg	74	60.1	30.0	7.5	60.0	0.75
13	Nicorandil Tablet (5 mg/Tablet)	10.0	mg	74	60.1	30.0	7.5	60.0	0.75
13	Nicorandil Tablet (5 mg/Tablet)	10.0	mg	74	59.0	30.0	7.5	60.0	0.75
13	Nicorandil Tablet (5 mg/Tablet)	10.0	mg	74	59.0	30.0	7.5	60.0	0.75
13	Nicorandil Tablet (5 mg/Tablet)	10.0	mg	74	60.9	30.0	7.5	60.0	0.75
13	Nicorandil Tablet (5 mg/Tablet)	10.0	mg	74	61.8	30.0	7.5	60.0	0.75
19	Spironolactone Fine Granule (100 mg/g)	25.0	mg	43	34.95	200.0	25.0	400.0	2.5
19	Spironolactone Fine Granule (100 mg/g)	25.0	mg	43	32.4	200.0	25.0	400.0	2.5
5	Aspirin Tablet (100 mg/Tablet)	100.0	mg	43	32.4	3240.0	48.599999999999994	6480.0	4.859999999999999
19	Spironolactone Fine Granule (100 mg/g)	50.0	mg	43	31.7	200.0	25.0	400.0	2.5
5	Aspirin Tablet (100 mg/Tablet)	100.0	mg	43	30.95	3095.0	46.425	6190.0	4.6425
19	Spironolactone Fine Granule (100 mg/g)	50.0	mg	43	31.3	200.0	25.0	400.0	2.5
5	Aspirin Tablet (100 mg/Tablet)	100.0	mg	43	31.3	3130.0	46.95	6260.0	4.695
19	Spironolactone Fine Granule (100 mg/g)	25.0	mg	43	30.7	200.0	25.0	400.0	2.5
19	Spironolactone Fine Granule (100 mg/g)	25.0	mg	43	32.45	200.0	25.0	400.0	2.5
5	Aspirin Tablet (100 mg/Tablet)	100.0	mg	43	32.45	3245.0000000000005	48.675000000000004	6490.000000000001	4.867500000000001
19	Spironolactone Fine Granule (100 mg/g)	50.0	mg	43	32.45	200.0	25.0	400.0	2.5
19	Spironolactone Fine Granule (100 mg/g)	25.0	mg	43	33.3	200.0	25.0	400.0	2.5
5	Aspirin Tablet (100 mg/Tablet)	100.0	mg	43	33.3	3329.9999999999995	49.949999999999996	6659.999999999999	4.995
5	Aspirin Tablet (100 mg/Tablet)	100.0	mg	43	33.2	3320.0000000000005	49.800000000000004	6640.000000000001	4.98
5	Aspirin Tablet (100 mg/Tablet)	100.0	mg	43	33.2	3320.0000000000005	49.800000000000004	6640.000000000001	4.98
5	Aspirin Tablet (100 mg/Tablet)	100.0	mg	43	33.2	3320.0000000000005	49.800000000000004	6640.000000000001	4.98
5	Aspirin Tablet (100 mg/Tablet)	100.0	mg	43	32.9	3290.0	49.349999999999994	6580.0	4.935
5	Aspirin Tablet (100 mg/Tablet)	100.0	mg	43	31.4	3140.0	47.099999999999994	6280.0	4.71
5	Aspirin Tablet (100 mg/Tablet)	100.0	mg	43	29.1	2910.0	43.650000000000006	5820.0	4.365000000000001
5	Aspirin Tablet (100 mg/Tablet)	100.0	mg	43	29.0	2900.0	43.5	5800.0	4.3500000000000005
5	Aspirin Tablet (100 mg/Tablet)	100.0	mg	43	28.8	2880.0	43.2	5760.0	4.32
5	Aspirin Tablet (100 mg/Tablet)	100.0	mg	43	29.2	2920.0	43.8	5840.0	4.38
17	Rabeprazole Sodium Tablet (10 mg/Tablet)	10.0	mg	75	66.2	40.0	10.0	80.0	1.0
17	Rabeprazole Sodium Tablet (10 mg/Tablet)	10.0	mg	75	65.26	40.0	10.0	80.0	1.0
17	Rabeprazole Sodium Tablet (10 mg/Tablet)	10.0	mg	75	64.35	40.0	10.0	80.0	1.0
17	Rabeprazole Sodium Tablet (10 mg/Tablet)	10.0	mg	75	64.35	40.0	10.0	80.0	1.0
17	Rabeprazole Sodium Tablet (10 mg/Tablet)	10.0	mg	75	64.35	40.0	10.0	80.0	1.0
17	Rabeprazole Sodium Tablet (10 mg/Tablet)	10.0	mg	66	71.8	40.0	10.0	80.0	1.0
5	Aspirin Tablet (100 mg/Tablet)	100.0	mg	66	71.8	7180.0	100.0	14360.0	10.0
5	Aspirin Tablet (100 mg/Tablet)	100.0	mg	66	42.6	4260.0	63.900000000000006	8520.0	6.390000000000001
5	Aspirin Tablet (100 mg/Tablet)	100.0	mg	66	42.6	4260.0	63.900000000000006	8520.0	6.390000000000001
5	Aspirin Tablet (100 mg/Tablet)	100.0	mg	67	43.7	4370.0	65.55000000000001	8740.0	6.5550000000000015
3	Amlodipine Besilate Tablet (5 mg/Tablet)	10.0	mg	67	43.7	10.0	1.25	20.0	0.125
3	Amlodipine Besilate Tablet (5 mg/Tablet)	10.0	mg	69	41.8	10.0	1.25	20.0	0.125
7	Carvedilol Tablet (10 mg/Tablet)	15.0	mg	69	41.8	40.0	1.25	80.0	0.125
5	Aspirin Tablet (100 mg/Tablet)	100.0	mg	69	41.8	4180.0	62.699999999999996	8360.0	6.27
4	Aprepitant Capsule (80 mg/Capsule)	80.0	mg	63	51.5	125.0	80.0	250.0	8.0
4	Aprepitant Capsule (80 mg/Capsule)	80.0	mg	63	52.05	125.0	80.0	250.0	8.0
4	Aprepitant Capsule (80 mg/Capsule)	80.0	mg	63	52.15	125.0	80.0	250.0	8.0
4	Aprepitant Capsule (80 mg/Capsule)	80.0	mg	63	52.9	125.0	80.0	250.0	8.0
4	Aprepitant Capsule (80 mg/Capsule)	80.0	mg	63	54.0	125.0	80.0	250.0	8.0
4	Aprepitant Capsule (80 mg/Capsule)	80.0	mg	63	53.2	125.0	80.0	250.0	8.0
4	Aprepitant Capsule (80 mg/Capsule)	80.0	mg	63	54.2	125.0	80.0	250.0	8.0
4	Aprepitant Capsule (80 mg/Capsule)	80.0	mg	63	53.1	125.0	80.0	250.0	8.0
4	Aprepitant Capsule (80 mg/Capsule)	80.0	mg	63	55.55	125.0	80.0	250.0	8.0
8	Celecoxib Tablet (200 mg/Tablet)	200.0	mg	82	56.6	600.0	200.0	1200.0	20.0
8	Celecoxib Tablet (200 mg/Tablet)	400.0	mg	82	56.6	600.0	200.0	1200.0	20.0
8	Celecoxib Tablet (200 mg/Tablet)	400.0	mg	82	56.6	600.0	200.0	1200.0	20.0
8	Celecoxib Tablet (200 mg/Tablet)	400.0	mg	82	56.6	600.0	200.0	1200.0	20.0
8	Celecoxib Tablet (200 mg/Tablet)	200.0	mg	82	56.6	600.0	200.0	1200.0	20.0
8	Celecoxib Tablet (200 mg/Tablet)	400.0	mg	82	56.6	600.0	200.0	1200.0	20.0
8	Celecoxib Tablet (200 mg/Tablet)	400.0	mg	82	56.6	600.0	200.0	1200.0	20.0
8	Celecoxib Tablet (200 mg/Tablet)	400.0	mg	82	56.6	600.0	200.0	1200.0	20.0
11	Lactulose Syrup (0.65 g/mL)	19.5	g	68	52.9	78.0	9.75	156.0	0.9750000000000001
11	Lactulose Syrup (0.65 g/mL)	19.5	g	68	52.9	78.0	9.75	156.0	0.9750000000000001
11	Lactulose Syrup (0.65 g/mL)	19.5	g	68	52.9	78.0	9.75	156.0	0.9750000000000001
4	Aprepitant Capsule (80 mg/Capsule)	80.0	mg	68	76.0	125.0	80.0	250.0	8.0
15	Omeprazole Tablet (10 mg/Tablet)	20.0	mg	69	77.7	40.0	10.0	80.0	1.0
15	Omeprazole Tablet (10 mg/Tablet)	20.0	mg	69	77.7	40.0	10.0	80.0	1.0
18	Rivaroxaban Tablet (15 mg/Tablet)	15.0	mg	77	67.5	30.0	10.0	60.0	1.0
18	Rivaroxaban Tablet (15 mg/Tablet)	15.0	mg	77	66.6	30.0	10.0	60.0	1.0
18	Rivaroxaban Tablet (15 mg/Tablet)	15.0	mg	77	66.6	30.0	10.0	60.0	1.0
17	Rabeprazole Sodium Tablet (10 mg/Tablet)	10.0	mg	65	45.2	40.0	10.0	80.0	1.0
17	Rabeprazole Sodium Tablet (10 mg/Tablet)	10.0	mg	66	44.5	40.0	10.0	80.0	1.0
17	Rabeprazole Sodium Tablet (10 mg/Tablet)	10.0	mg	66	44.5	40.0	10.0	80.0	1.0
6	Calcium Carbonate Tablet (500 mg/Tablet)	1500.0	mg	76	50.2	6000.0	1500.0	12000.0	150.0
6	Calcium Carbonate Tablet (500 mg/Tablet)	1500.0	mg	76	49.6	6000.0	1500.0	12000.0	150.0
6	Calcium Carbonate Tablet (500 mg/Tablet)	500.0	mg	76	46.7	6000.0	1500.0	12000.0	150.0
6	Calcium Carbonate Tablet (500 mg/Tablet)	500.0	mg	76	49.6	6000.0	1500.0	12000.0	150.0
6	Calcium Carbonate Tablet (500 mg/Tablet)	500.0	mg	76	47.8	6000.0	1500.0	12000.0	150.0
6	Calcium Carbonate Tablet (500 mg/Tablet)	500.0	mg	76	47.8	6000.0	1500.0	12000.0	150.0
6	Calcium Carbonate Tablet (500 mg/Tablet)	500.0	mg	77	47.8	6000.0	1500.0	12000.0	150.0
6	Calcium Carbonate Tablet (500 mg/Tablet)	500.0	mg	77	48.1	6000.0	1500.0	12000.0	150.0
6	Calcium Carbonate Tablet (500 mg/Tablet)	500.0	mg	77	47.9	6000.0	1500.0	12000.0	150.0
6	Calcium Carbonate Tablet (500 mg/Tablet)	500.0	mg	77	48.3	6000.0	1500.0	12000.0	150.0
6	Calcium Carbonate Tablet (500 mg/Tablet)	500.0	mg	77	48.1	6000.0	1500.0	12000.0	150.0
6	Calcium Carbonate Tablet (500 mg/Tablet)	500.0	mg	77	48.3	6000.0	1500.0	12000.0	150.0
6	Calcium Carbonate Tablet (500 mg/Tablet)	500.0	mg	77	48.3	6000.0	1500.0	12000.0	150.0
12	Levothyroxine Sodium Hydrate Tablet (25 ƒÊg/Tablet)	25.0	ƒÊg	90	65.9	800.0	12.5	1600.0	1.25
5	Aspirin Tablet (100 mg/Tablet)	100.0	mg	90	65.9	6590.000000000001	98.85000000000001	13180.000000000002	9.885000000000002
3	Amlodipine Besilate Tablet (5 mg/Tablet)	5.0	mg	41	120.1	10.0	1.25	20.0	0.125
3	Amlodipine Besilate Tablet (5 mg/Tablet)	5.0	mg	41	110.0	10.0	1.25	20.0	0.125
3	Amlodipine Besilate Tablet (5 mg/Tablet)	5.0	mg	41	106.7	10.0	1.25	20.0	0.125
3	Amlodipine Besilate Tablet (5 mg/Tablet)	5.0	mg	42	103.0	10.0	1.25	20.0	0.125
3	Amlodipine Besilate Tablet (5 mg/Tablet)	5.0	mg	42	103.0	10.0	1.25	20.0	0.125
3	Amlodipine Besilate Tablet (5 mg/Tablet)	5.0	mg	42	105.7	10.0	1.25	20.0	0.125
3	Amlodipine Besilate Tablet (5 mg/Tablet)	5.0	mg	42	105.7	10.0	1.25	20.0	0.125
17	Rabeprazole Sodium Tablet (10 mg/Tablet)	10.0	mg	73	80.35	40.0	10.0	80.0	1.0
17	Rabeprazole Sodium Tablet (10 mg/Tablet)	10.0	mg	73	80.35	40.0	10.0	80.0	1.0
17	Rabeprazole Sodium Tablet (10 mg/Tablet)	10.0	mg	72	61.4	40.0	10.0	80.0	1.0
4	Aprepitant Capsule (80 mg/Capsule)	80.0	mg	59	49.8	125.0	80.0	250.0	8.0
4	Aprepitant Capsule (80 mg/Capsule)	80.0	mg	59	48.4	125.0	80.0	250.0	8.0
4	Aprepitant Capsule (80 mg/Capsule)	80.0	mg	59	48.0	125.0	80.0	250.0	8.0
3	Amlodipine Besilate Tablet (5 mg/Tablet)	5.0	mg	60	35.2	10.0	1.25	20.0	0.125
3	Amlodipine Besilate Tablet (5 mg/Tablet)	5.0	mg	60	36.4	10.0	1.25	20.0	0.125
3	Amlodipine Besilate Tablet (5 mg/Tablet)	5.0	mg	60	36.4	10.0	1.25	20.0	0.125
3	Amlodipine Besilate Tablet (5 mg/Tablet)	5.0	mg	60	36.0	10.0	1.25	20.0	0.125
3	Amlodipine Besilate Tablet (5 mg/Tablet)	5.0	mg	60	36.0	10.0	1.25	20.0	0.125
3	Amlodipine Besilate Tablet (5 mg/Tablet)	5.0	mg	60	36.0	10.0	1.25	20.0	0.125
3	Amlodipine Besilate Tablet (5 mg/Tablet)	5.0	mg	60	36.0	10.0	1.25	20.0	0.125
3	Amlodipine Besilate Tablet (5 mg/Tablet)	5.0	mg	60	34.4	10.0	1.25	20.0	0.125
3	Amlodipine Besilate Tablet (5 mg/Tablet)	5.0	mg	60	34.4	10.0	1.25	20.0	0.125
3	Amlodipine Besilate Tablet (5 mg/Tablet)	5.0	mg	60	34.8	10.0	1.25	20.0	0.125
3	Amlodipine Besilate Tablet (5 mg/Tablet)	5.0	mg	60	34.8	10.0	1.25	20.0	0.125
3	Amlodipine Besilate Tablet (5 mg/Tablet)	5.0	mg	60	34.2	10.0	1.25	20.0	0.125
3	Amlodipine Besilate Tablet (5 mg/Tablet)	5.0	mg	60	35.4	10.0	1.25	20.0	0.125
3	Amlodipine Besilate Tablet (5 mg/Tablet)	5.0	mg	60	36.0	10.0	1.25	20.0	0.125
3	Amlodipine Besilate Tablet (5 mg/Tablet)	5.0	mg	60	35.8	10.0	1.25	20.0	0.125
3	Amlodipine Besilate Tablet (5 mg/Tablet)	5.0	mg	60	36.4	10.0	1.25	20.0	0.125
3	Amlodipine Besilate Tablet (5 mg/Tablet)	5.0	mg	60	36.4	10.0	1.25	20.0	0.125
17	Rabeprazole Sodium Tablet (10 mg/Tablet)	10.0	mg	82	76.8	40.0	10.0	80.0	1.0
17	Rabeprazole Sodium Tablet (10 mg/Tablet)	10.0	mg	61	54.1	40.0	10.0	80.0	1.0
17	Rabeprazole Sodium Tablet (10 mg/Tablet)	10.0	mg	63	54.4	40.0	10.0	80.0	1.0
6	Calcium Carbonate Tablet (500 mg/Tablet)	1500.0	mg	52	42.6	6000.0	1500.0	12000.0	150.0
6	Calcium Carbonate Tablet (500 mg/Tablet)	1500.0	mg	52	42.6	6000.0	1500.0	12000.0	150.0
6	Calcium Carbonate Tablet (500 mg/Tablet)	1500.0	mg	52	42.6	6000.0	1500.0	12000.0	150.0
5	Aspirin Tablet (100 mg/Tablet)	100.0	mg	57	49.8	4980.0	74.69999999999999	9960.0	7.469999999999999
8	Celecoxib Tablet (200 mg/Tablet)	400.0	mg	57	49.8	600.0	200.0	1200.0	20.0
8	Celecoxib Tablet (200 mg/Tablet)	400.0	mg	57	49.8	600.0	200.0	1200.0	20.0
5	Aspirin Tablet (100 mg/Tablet)	100.0	mg	57	50.15	5015.0	75.225	10030.0	7.5225
8	Celecoxib Tablet (200 mg/Tablet)	400.0	mg	57	50.15	600.0	200.0	1200.0	20.0
5	Aspirin Tablet (100 mg/Tablet)	100.0	mg	57	43.7	4370.0	65.55000000000001	8740.0	6.5550000000000015
8	Celecoxib Tablet (200 mg/Tablet)	400.0	mg	57	43.7	600.0	200.0	1200.0	20.0
5	Aspirin Tablet (100 mg/Tablet)	100.0	mg	57	43.1	4310.0	64.65	8620.0	6.465000000000001
8	Celecoxib Tablet (200 mg/Tablet)	400.0	mg	57	43.1	600.0	200.0	1200.0	20.0
5	Aspirin Tablet (100 mg/Tablet)	100.0	mg	57	42.25	4225.0	63.375	8450.0	6.3375
8	Celecoxib Tablet (200 mg/Tablet)	400.0	mg	57	42.25	600.0	200.0	1200.0	20.0
3	Amlodipine Besilate Tablet (5 mg/Tablet)	5.0	mg	58	41.5	10.0	1.25	20.0	0.125
10	Furosemide Fine Granule (40 mg/g)	20.0	mg	58	45.0	160.0	20.0	320.0	2.0
19	Spironolactone Fine Granule (100 mg/g)	25.0	mg	58	45.0	200.0	25.0	400.0	2.5
19	Spironolactone Fine Granule (100 mg/g)	25.0	mg	58	46.15	200.0	25.0	400.0	2.5
10	Furosemide Fine Granule (40 mg/g)	40.0	mg	58	46.15	160.0	20.0	320.0	2.0
19	Spironolactone Fine Granule (100 mg/g)	25.0	mg	58	46.15	200.0	25.0	400.0	2.5
10	Furosemide Fine Granule (40 mg/g)	40.0	mg	58	46.15	160.0	20.0	320.0	2.0
10	Furosemide Fine Granule (40 mg/g)	20.0	mg	58	39.5	160.0	20.0	320.0	2.0
19	Spironolactone Fine Granule (100 mg/g)	25.0	mg	58	39.5	200.0	25.0	400.0	2.5
10	Furosemide Fine Granule (40 mg/g)	10.0	mg	58	38.05	160.0	20.0	320.0	2.0
17	Rabeprazole Sodium Tablet (10 mg/Tablet)	10.0	mg	78	39.5	40.0	10.0	80.0	1.0
17	Rabeprazole Sodium Tablet (10 mg/Tablet)	10.0	mg	78	39.5	40.0	10.0	80.0	1.0
17	Rabeprazole Sodium Tablet (10 mg/Tablet)	10.0	mg	78	38.1	40.0	10.0	80.0	1.0
17	Rabeprazole Sodium Tablet (10 mg/Tablet)	10.0	mg	78	34.8	40.0	10.0	80.0	1.0
17	Rabeprazole Sodium Tablet (10 mg/Tablet)	10.0	mg	78	33.9	40.0	10.0	80.0	1.0
17	Rabeprazole Sodium Tablet (10 mg/Tablet)	10.0	mg	78	33.9	40.0	10.0	80.0	1.0
17	Rabeprazole Sodium Tablet (10 mg/Tablet)	10.0	mg	78	32.1	40.0	10.0	80.0	1.0
17	Rabeprazole Sodium Tablet (10 mg/Tablet)	10.0	mg	82	35.0	40.0	10.0	80.0	1.0
17	Rabeprazole Sodium Tablet (10 mg/Tablet)	10.0	mg	82	33.7	40.0	10.0	80.0	1.0
17	Rabeprazole Sodium Tablet (10 mg/Tablet)	10.0	mg	82	33.7	40.0	10.0	80.0	1.0
17	Rabeprazole Sodium Tablet (10 mg/Tablet)	10.0	mg	82	32.8	40.0	10.0	80.0	1.0
17	Rabeprazole Sodium Tablet (10 mg/Tablet)	10.0	mg	82	33.4	40.0	10.0	80.0	1.0
17	Rabeprazole Sodium Tablet (10 mg/Tablet)	10.0	mg	82	33.4	40.0	10.0	80.0	1.0
17	Rabeprazole Sodium Tablet (10 mg/Tablet)	10.0	mg	82	33.4	40.0	10.0	80.0	1.0
3	Amlodipine Besilate Tablet (5 mg/Tablet)	5.0	mg	91	52.9	10.0	1.25	20.0	0.125
3	Amlodipine Besilate Tablet (5 mg/Tablet)	5.0	mg	91	52.9	10.0	1.25	20.0	0.125
3	Amlodipine Besilate Tablet (5 mg/Tablet)	5.0	mg	91	44.8	10.0	1.25	20.0	0.125
3	Amlodipine Besilate Tablet (5 mg/Tablet)	5.0	mg	91	43.0	10.0	1.25	20.0	0.125
3	Amlodipine Besilate Tablet (5 mg/Tablet)	5.0	mg	91	38.8	10.0	1.25	20.0	0.125
3	Amlodipine Besilate Tablet (5 mg/Tablet)	5.0	mg	91	39.1	10.0	1.25	20.0	0.125
5	Aspirin Tablet (100 mg/Tablet)	100.0	mg	80	43.3	4330.0	64.94999999999999	8660.0	6.494999999999999
5	Aspirin Tablet (100 mg/Tablet)	100.0	mg	80	43.3	4330.0	64.94999999999999	8660.0	6.494999999999999
3	Amlodipine Besilate Tablet (5 mg/Tablet)	10.0	mg	65	56.0	10.0	1.25	20.0	0.125
12	Levothyroxine Sodium Hydrate Tablet (25 ƒÊg/Tablet)	75.0	ƒÊg	65	56.0	800.0	12.5	1600.0	1.25
3	Amlodipine Besilate Tablet (5 mg/Tablet)	10.0	mg	65	55.8	10.0	1.25	20.0	0.125
12	Levothyroxine Sodium Hydrate Tablet (25 ƒÊg/Tablet)	75.0	ƒÊg	65	55.8	800.0	12.5	1600.0	1.25
3	Amlodipine Besilate Tablet (5 mg/Tablet)	10.0	mg	65	53.0	10.0	1.25	20.0	0.125
12	Levothyroxine Sodium Hydrate Tablet (25 ƒÊg/Tablet)	75.0	ƒÊg	65	53.0	800.0	12.5	1600.0	1.25
3	Amlodipine Besilate Tablet (5 mg/Tablet)	10.0	mg	66	56.1	10.0	1.25	20.0	0.125
12	Levothyroxine Sodium Hydrate Tablet (25 ƒÊg/Tablet)	75.0	ƒÊg	66	56.1	800.0	12.5	1600.0	1.25
3	Amlodipine Besilate Tablet (5 mg/Tablet)	10.0	mg	66	56.1	10.0	1.25	20.0	0.125
12	Levothyroxine Sodium Hydrate Tablet (25 ƒÊg/Tablet)	75.0	ƒÊg	66	56.1	800.0	12.5	1600.0	1.25
3	Amlodipine Besilate Tablet (5 mg/Tablet)	10.0	mg	66	56.1	10.0	1.25	20.0	0.125
12	Levothyroxine Sodium Hydrate Tablet (25 ƒÊg/Tablet)	75.0	ƒÊg	66	56.1	800.0	12.5	1600.0	1.25
3	Amlodipine Besilate Tablet (5 mg/Tablet)	10.0	mg	66	56.1	10.0	1.25	20.0	0.125
12	Levothyroxine Sodium Hydrate Tablet (25 ƒÊg/Tablet)	75.0	ƒÊg	66	56.1	800.0	12.5	1600.0	1.25
3	Amlodipine Besilate Tablet (5 mg/Tablet)	10.0	mg	66	56.1	10.0	1.25	20.0	0.125
12	Levothyroxine Sodium Hydrate Tablet (25 ƒÊg/Tablet)	75.0	ƒÊg	66	56.1	800.0	12.5	1600.0	1.25
3	Amlodipine Besilate Tablet (5 mg/Tablet)	10.0	mg	66	56.4	10.0	1.25	20.0	0.125
12	Levothyroxine Sodium Hydrate Tablet (25 ƒÊg/Tablet)	75.0	ƒÊg	66	56.4	800.0	12.5	1600.0	1.25
3	Amlodipine Besilate Tablet (5 mg/Tablet)	5.0	mg	66	55.8	10.0	1.25	20.0	0.125
12	Levothyroxine Sodium Hydrate Tablet (25 ƒÊg/Tablet)	75.0	ƒÊg	66	55.8	800.0	12.5	1600.0	1.25
3	Amlodipine Besilate Tablet (5 mg/Tablet)	5.0	mg	66	55.5	10.0	1.25	20.0	0.125
12	Levothyroxine Sodium Hydrate Tablet (25 ƒÊg/Tablet)	75.0	ƒÊg	66	55.5	800.0	12.5	1600.0	1.25
3	Amlodipine Besilate Tablet (5 mg/Tablet)	5.0	mg	66	55.5	10.0	1.25	20.0	0.125
12	Levothyroxine Sodium Hydrate Tablet (25 ƒÊg/Tablet)	75.0	ƒÊg	66	55.5	800.0	12.5	1600.0	1.25
3	Amlodipine Besilate Tablet (5 mg/Tablet)	5.0	mg	66	55.5	10.0	1.25	20.0	0.125
12	Levothyroxine Sodium Hydrate Tablet (25 ƒÊg/Tablet)	75.0	ƒÊg	66	55.5	800.0	12.5	1600.0	1.25
3	Amlodipine Besilate Tablet (5 mg/Tablet)	5.0	mg	66	55.5	10.0	1.25	20.0	0.125
12	Levothyroxine Sodium Hydrate Tablet (25 ƒÊg/Tablet)	75.0	ƒÊg	66	55.5	800.0	12.5	1600.0	1.25
3	Amlodipine Besilate Tablet (5 mg/Tablet)	5.0	mg	66	55.5	10.0	1.25	20.0	0.125
12	Levothyroxine Sodium Hydrate Tablet (25 ƒÊg/Tablet)	75.0	ƒÊg	66	55.5	800.0	12.5	1600.0	1.25
3	Amlodipine Besilate Tablet (5 mg/Tablet)	5.0	mg	66	55.5	10.0	1.25	20.0	0.125
12	Levothyroxine Sodium Hydrate Tablet (25 ƒÊg/Tablet)	75.0	ƒÊg	66	55.5	800.0	12.5	1600.0	1.25
15	Omeprazole Tablet (10 mg/Tablet)	20.0	mg	79	55.6	40.0	10.0	80.0	1.0
15	Omeprazole Tablet (10 mg/Tablet)	20.0	mg	79	55.6	40.0	10.0	80.0	1.0
15	Omeprazole Tablet (10 mg/Tablet)	20.0	mg	79	55.6	40.0	10.0	80.0	1.0
15	Omeprazole Tablet (10 mg/Tablet)	20.0	mg	79	55.6	40.0	10.0	80.0	1.0
17	Rabeprazole Sodium Tablet (10 mg/Tablet)	10.0	mg	67	57.6	40.0	10.0	80.0	1.0
17	Rabeprazole Sodium Tablet (10 mg/Tablet)	10.0	mg	67	57.6	40.0	10.0	80.0	1.0
17	Rabeprazole Sodium Tablet (10 mg/Tablet)	10.0	mg	67	57.6	40.0	10.0	80.0	1.0
17	Rabeprazole Sodium Tablet (10 mg/Tablet)	10.0	mg	67	57.6	40.0	10.0	80.0	1.0
17	Rabeprazole Sodium Tablet (10 mg/Tablet)	10.0	mg	67	57.6	40.0	10.0	80.0	1.0
17	Rabeprazole Sodium Tablet (10 mg/Tablet)	10.0	mg	67	57.6	40.0	10.0	80.0	1.0
17	Rabeprazole Sodium Tablet (10 mg/Tablet)	10.0	mg	67	57.6	40.0	10.0	80.0	1.0
17	Rabeprazole Sodium Tablet (10 mg/Tablet)	10.0	mg	67	57.6	40.0	10.0	80.0	1.0
17	Rabeprazole Sodium Tablet (10 mg/Tablet)	10.0	mg	67	57.6	40.0	10.0	80.0	1.0
17	Rabeprazole Sodium Tablet (10 mg/Tablet)	10.0	mg	67	57.6	40.0	10.0	80.0	1.0
17	Rabeprazole Sodium Tablet (10 mg/Tablet)	10.0	mg	67	57.6	40.0	10.0	80.0	1.0
17	Rabeprazole Sodium Tablet (10 mg/Tablet)	10.0	mg	68	57.6	40.0	10.0	80.0	1.0
5	Aspirin Tablet (100 mg/Tablet)	100.0	mg	41	99.05	9905.0	100.0	19810.0	10.0
5	Aspirin Tablet (100 mg/Tablet)	100.0	mg	41	99.05	9905.0	100.0	19810.0	10.0
5	Aspirin Tablet (100 mg/Tablet)	100.0	mg	41	97.95	9795.0	100.0	19590.0	10.0
3	Amlodipine Besilate Tablet (5 mg/Tablet)	5.0	mg	41	97.95	10.0	1.25	20.0	0.125
5	Aspirin Tablet (100 mg/Tablet)	100.0	mg	41	97.95	9795.0	100.0	19590.0	10.0
5	Aspirin Tablet (100 mg/Tablet)	100.0	mg	73	49.9	4990.0	74.85	9980.0	7.484999999999999
5	Aspirin Tablet (100 mg/Tablet)	100.0	mg	73	49.9	4990.0	74.85	9980.0	7.484999999999999
8	Celecoxib Tablet (200 mg/Tablet)	400.0	mg	66	46.8	600.0	200.0	1200.0	20.0
8	Celecoxib Tablet (200 mg/Tablet)	400.0	mg	67	46.8	600.0	200.0	1200.0	20.0
8	Celecoxib Tablet (200 mg/Tablet)	400.0	mg	67	46.8	600.0	200.0	1200.0	20.0
14	Nifedipine Sustained Release Tablet (10 mg/Tablet)	20.0	mg	73	39.8	80.0	10.0	160.0	1.0
17	Rabeprazole Sodium Tablet (10 mg/Tablet)	10.0	mg	74	39.85	40.0	10.0	80.0	1.0
17	Rabeprazole Sodium Tablet (10 mg/Tablet)	10.0	mg	74	39.85	40.0	10.0	80.0	1.0
17	Rabeprazole Sodium Tablet (10 mg/Tablet)	10.0	mg	74	38.9	40.0	10.0	80.0	1.0
17	Rabeprazole Sodium Tablet (10 mg/Tablet)	10.0	mg	74	38.1	40.0	10.0	80.0	1.0
17	Rabeprazole Sodium Tablet (10 mg/Tablet)	10.0	mg	74	39.25	40.0	10.0	80.0	1.0
17	Rabeprazole Sodium Tablet (10 mg/Tablet)	10.0	mg	74	39.25	40.0	10.0	80.0	1.0
17	Rabeprazole Sodium Tablet (10 mg/Tablet)	10.0	mg	74	38.6	40.0	10.0	80.0	1.0
17	Rabeprazole Sodium Tablet (10 mg/Tablet)	10.0	mg	74	37.65	40.0	10.0	80.0	1.0
17	Rabeprazole Sodium Tablet (10 mg/Tablet)	10.0	mg	74	37.65	40.0	10.0	80.0	1.0
17	Rabeprazole Sodium Tablet (10 mg/Tablet)	10.0	mg	74	38.35	40.0	10.0	80.0	1.0
17	Rabeprazole Sodium Tablet (10 mg/Tablet)	10.0	mg	74	38.25	40.0	10.0	80.0	1.0
17	Rabeprazole Sodium Tablet (10 mg/Tablet)	10.0	mg	74	38.25	40.0	10.0	80.0	1.0
17	Rabeprazole Sodium Tablet (10 mg/Tablet)	10.0	mg	74	41.4	40.0	10.0	80.0	1.0
17	Rabeprazole Sodium Tablet (10 mg/Tablet)	10.0	mg	74	38.85	40.0	10.0	80.0	1.0
17	Rabeprazole Sodium Tablet (10 mg/Tablet)	10.0	mg	74	38.4	40.0	10.0	80.0	1.0
17	Rabeprazole Sodium Tablet (10 mg/Tablet)	10.0	mg	74	39.65	40.0	10.0	80.0	1.0
17	Rabeprazole Sodium Tablet (10 mg/Tablet)	10.0	mg	74	39.65	40.0	10.0	80.0	1.0
17	Rabeprazole Sodium Tablet (10 mg/Tablet)	10.0	mg	74	39.5	40.0	10.0	80.0	1.0
17	Rabeprazole Sodium Tablet (10 mg/Tablet)	10.0	mg	74	39.8	40.0	10.0	80.0	1.0
1	Acetaminophen Fine Granule (500 mg/g)	1200.0	mg	65	51.1	4000.0	150.0	8000.0	15.0
2	Ambroxol Hydrochloride Dry Syrup (15 mg/g)	45.0	mg	65	50.5	90.0	22.5	180.0	2.25
2	Ambroxol Hydrochloride Dry Syrup (15 mg/g)	45.0	mg	65	49.3	90.0	22.5	180.0	2.25
1	Acetaminophen Fine Granule (500 mg/g)	1200.0	mg	65	49.2	4000.0	150.0	8000.0	15.0
2	Ambroxol Hydrochloride Dry Syrup (15 mg/g)	45.0	mg	65	49.2	90.0	22.5	180.0	2.25
1	Acetaminophen Fine Granule (500 mg/g)	1200.0	mg	65	49.2	4000.0	150.0	8000.0	15.0
2	Ambroxol Hydrochloride Dry Syrup (15 mg/g)	45.0	mg	65	48.2	90.0	22.5	180.0	2.25
2	Ambroxol Hydrochloride Dry Syrup (15 mg/g)	45.0	mg	65	49.0	90.0	22.5	180.0	2.25
1	Acetaminophen Fine Granule (500 mg/g)	1200.0	mg	65	49.0	4000.0	150.0	8000.0	15.0
2	Ambroxol Hydrochloride Dry Syrup (15 mg/g)	45.0	mg	65	48.9	90.0	22.5	180.0	2.25
1	Acetaminophen Fine Granule (500 mg/g)	1200.0	mg	65	48.9	4000.0	150.0	8000.0	15.0
2	Ambroxol Hydrochloride Dry Syrup (15 mg/g)	45.0	mg	65	49.0	90.0	22.5	180.0	2.25
2	Ambroxol Hydrochloride Dry Syrup (15 mg/g)	45.0	mg	65	49.5	90.0	22.5	180.0	2.25
1	Acetaminophen Fine Granule (500 mg/g)	1200.0	mg	65	49.5	4000.0	150.0	8000.0	15.0
9	Codeine Phosphate Powder (10 mg/g)	20.0	mg	65	49.3	120.0	30.0	240.0	3.0
17	Rabeprazole Sodium Tablet (10 mg/Tablet)	10.0	mg	84	36.7	40.0	10.0	80.0	1.0
17	Rabeprazole Sodium Tablet (10 mg/Tablet)	10.0	mg	84	36.7	40.0	10.0	80.0	1.0
17	Rabeprazole Sodium Tablet (10 mg/Tablet)	10.0	mg	84	33.3	40.0	10.0	80.0	1.0
17	Rabeprazole Sodium Tablet (10 mg/Tablet)	10.0	mg	84	34.8	40.0	10.0	80.0	1.0
17	Rabeprazole Sodium Tablet (10 mg/Tablet)	10.0	mg	84	33.8	40.0	10.0	80.0	1.0
17	Rabeprazole Sodium Tablet (10 mg/Tablet)	10.0	mg	84	32.9	40.0	10.0	80.0	1.0
17	Rabeprazole Sodium Tablet (10 mg/Tablet)	10.0	mg	84	32.7	40.0	10.0	80.0	1.0
5	Aspirin Tablet (100 mg/Tablet)	100.0	mg	84	34.0	3400.0	51.0	6800.0	5.1000000000000005
5	Aspirin Tablet (100 mg/Tablet)	100.0	mg	84	35.0	3500.0	52.5	7000.0	5.25
5	Aspirin Tablet (100 mg/Tablet)	100.0	mg	84	35.1	3510.0	52.650000000000006	7020.0	5.265000000000001
5	Aspirin Tablet (100 mg/Tablet)	100.0	mg	84	35.35	3535.0	53.025000000000006	7070.0	5.302500000000001
5	Aspirin Tablet (100 mg/Tablet)	100.0	mg	84	35.35	3535.0	53.025000000000006	7070.0	5.302500000000001
5	Aspirin Tablet (100 mg/Tablet)	100.0	mg	84	35.4	3540.0	53.099999999999994	7080.0	5.31
5	Aspirin Tablet (100 mg/Tablet)	100.0	mg	84	35.2	3520.0000000000005	52.800000000000004	7040.000000000001	5.280000000000001
17	Rabeprazole Sodium Tablet (10 mg/Tablet)	10.0	mg	58	77.3	40.0	10.0	80.0	1.0
3	Amlodipine Besilate Tablet (5 mg/Tablet)	5.0	mg	58	77.3	10.0	1.25	20.0	0.125
5	Aspirin Tablet (100 mg/Tablet)	100.0	mg	80	51.6	5160.0	77.4	10320.0	7.740000000000001
5	Aspirin Tablet (100 mg/Tablet)	100.0	mg	80	51.6	5160.0	77.4	10320.0	7.740000000000001
3	Amlodipine Besilate Tablet (5 mg/Tablet)	5.0	mg	80	51.6	10.0	1.25	20.0	0.125
3	Amlodipine Besilate Tablet (5 mg/Tablet)	5.0	mg	80	51.6	10.0	1.25	20.0	0.125
5	Aspirin Tablet (100 mg/Tablet)	100.0	mg	80	51.6	5160.0	77.4	10320.0	7.740000000000001
13	Nicorandil Tablet (5 mg/Tablet)	15.0	mg	80	51.6	30.0	7.5	60.0	0.75
13	Nicorandil Tablet (5 mg/Tablet)	15.0	mg	80	51.6	30.0	7.5	60.0	0.75
3	Amlodipine Besilate Tablet (5 mg/Tablet)	5.0	mg	80	51.6	10.0	1.25	20.0	0.125
5	Aspirin Tablet (100 mg/Tablet)	100.0	mg	80	51.6	5160.0	77.4	10320.0	7.740000000000001
14	Nifedipine Sustained Release Tablet (10 mg/Tablet)	10.0	mg	68	59.0	80.0	10.0	160.0	1.0
5	Aspirin Tablet (100 mg/Tablet)	100.0	mg	68	59.0	5900.0	88.5	11800.0	8.85
5	Aspirin Tablet (100 mg/Tablet)	100.0	mg	68	58.8	5880.0	88.19999999999999	11760.0	8.819999999999999
5	Aspirin Tablet (100 mg/Tablet)	100.0	mg	68	60.0	6000.0	90.0	12000.0	9.0
13	Nicorandil Tablet (5 mg/Tablet)	15.0	mg	68	58.2	30.0	7.5	60.0	0.75
13	Nicorandil Tablet (5 mg/Tablet)	15.0	mg	68	57.5	30.0	7.5	60.0	0.75
13	Nicorandil Tablet (5 mg/Tablet)	5.0	mg	68	57.5	30.0	7.5	60.0	0.75
13	Nicorandil Tablet (5 mg/Tablet)	15.0	mg	68	57.5	30.0	7.5	60.0	0.75
13	Nicorandil Tablet (5 mg/Tablet)	15.0	mg	68	59.6	30.0	7.5	60.0	0.75
5	Aspirin Tablet (100 mg/Tablet)	100.0	mg	68	59.6	5960.0	89.4	11920.0	8.940000000000001
5	Aspirin Tablet (100 mg/Tablet)	100.0	mg	68	57.8	5780.0	86.69999999999999	11560.0	8.67
3	Amlodipine Besilate Tablet (5 mg/Tablet)	5.0	mg	68	57.8	10.0	1.25	20.0	0.125
13	Nicorandil Tablet (5 mg/Tablet)	15.0	mg	68	56.0	30.0	7.5	60.0	0.75
5	Aspirin Tablet (100 mg/Tablet)	100.0	mg	68	56.0	5600.0	84.0	11200.0	8.4
3	Amlodipine Besilate Tablet (5 mg/Tablet)	5.0	mg	68	56.0	10.0	1.25	20.0	0.125
3	Amlodipine Besilate Tablet (5 mg/Tablet)	5.0	mg	68	55.1	10.0	1.25	20.0	0.125
13	Nicorandil Tablet (5 mg/Tablet)	15.0	mg	68	55.1	30.0	7.5	60.0	0.75
5	Aspirin Tablet (100 mg/Tablet)	100.0	mg	68	55.1	5510.0	82.65	11020.0	8.265
13	Nicorandil Tablet (5 mg/Tablet)	15.0	mg	68	55.9	30.0	7.5	60.0	0.75
3	Amlodipine Besilate Tablet (5 mg/Tablet)	5.0	mg	68	54.5	10.0	1.25	20.0	0.125
13	Nicorandil Tablet (5 mg/Tablet)	15.0	mg	68	54.5	30.0	7.5	60.0	0.75
5	Aspirin Tablet (100 mg/Tablet)	100.0	mg	68	54.5	5450.0	81.75	10900.0	8.175
3	Amlodipine Besilate Tablet (5 mg/Tablet)	5.0	mg	70	59.0	10.0	1.25	20.0	0.125
5	Aspirin Tablet (100 mg/Tablet)	100.0	mg	70	59.0	5900.0	88.5	11800.0	8.85
3	Amlodipine Besilate Tablet (5 mg/Tablet)	5.0	mg	70	59.0	10.0	1.25	20.0	0.125
5	Aspirin Tablet (100 mg/Tablet)	100.0	mg	70	59.0	5900.0	88.5	11800.0	8.85
3	Amlodipine Besilate Tablet (5 mg/Tablet)	5.0	mg	70	60.2	10.0	1.25	20.0	0.125
5	Aspirin Tablet (100 mg/Tablet)	100.0	mg	70	60.2	6020.0	90.30000000000001	12040.0	9.030000000000001
3	Amlodipine Besilate Tablet (5 mg/Tablet)	5.0	mg	70	59.3	10.0	1.25	20.0	0.125
5	Aspirin Tablet (100 mg/Tablet)	100.0	mg	70	59.3	5930.0	88.94999999999999	11860.0	8.895
3	Amlodipine Besilate Tablet (5 mg/Tablet)	5.0	mg	70	58.8	10.0	1.25	20.0	0.125
5	Aspirin Tablet (100 mg/Tablet)	100.0	mg	70	58.8	5880.0	88.19999999999999	11760.0	8.819999999999999
3	Amlodipine Besilate Tablet (5 mg/Tablet)	5.0	mg	70	57.6	10.0	1.25	20.0	0.125
5	Aspirin Tablet (100 mg/Tablet)	100.0	mg	70	57.6	5760.0	86.4	11520.0	8.64
8	Celecoxib Tablet (200 mg/Tablet)	200.0	mg	69	61.8	600.0	200.0	1200.0	20.0
8	Celecoxib Tablet (200 mg/Tablet)	400.0	mg	69	61.8	600.0	200.0	1200.0	20.0
8	Celecoxib Tablet (200 mg/Tablet)	400.0	mg	69	61.8	600.0	200.0	1200.0	20.0
8	Celecoxib Tablet (200 mg/Tablet)	400.0	mg	69	61.8	600.0	200.0	1200.0	20.0
17	Rabeprazole Sodium Tablet (10 mg/Tablet)	10.0	mg	69	61.8	40.0	10.0	80.0	1.0
17	Rabeprazole Sodium Tablet (10 mg/Tablet)	10.0	mg	69	61.8	40.0	10.0	80.0	1.0
17	Rabeprazole Sodium Tablet (10 mg/Tablet)	10.0	mg	69	61.8	40.0	10.0	80.0	1.0
17	Rabeprazole Sodium Tablet (10 mg/Tablet)	10.0	mg	69	61.8	40.0	10.0	80.0	1.0
17	Rabeprazole Sodium Tablet (10 mg/Tablet)	10.0	mg	69	61.8	40.0	10.0	80.0	1.0
17	Rabeprazole Sodium Tablet (10 mg/Tablet)	10.0	mg	69	61.8	40.0	10.0	80.0	1.0
17	Rabeprazole Sodium Tablet (10 mg/Tablet)	10.0	mg	69	61.8	40.0	10.0	80.0	1.0
8	Celecoxib Tablet (200 mg/Tablet)	200.0	mg	73	66.7	600.0	200.0	1200.0	20.0
8	Celecoxib Tablet (200 mg/Tablet)	400.0	mg	73	66.7	600.0	200.0	1200.0	20.0
8	Celecoxib Tablet (200 mg/Tablet)	400.0	mg	73	66.7	600.0	200.0	1200.0	20.0
14	Nifedipine Sustained Release Tablet (10 mg/Tablet)	10.0	mg	73	66.7	80.0	10.0	160.0	1.0
8	Celecoxib Tablet (200 mg/Tablet)	400.0	mg	73	66.7	600.0	200.0	1200.0	20.0
8	Celecoxib Tablet (200 mg/Tablet)	400.0	mg	73	66.7	600.0	200.0	1200.0	20.0
18	Rivaroxaban Tablet (15 mg/Tablet)	15.0	mg	62	57.4	30.0	10.0	60.0	1.0
12	Levothyroxine Sodium Hydrate Tablet (25 ƒÊg/Tablet)	25.0	ƒÊg	73	36.5	800.0	12.5	1600.0	1.25
12	Levothyroxine Sodium Hydrate Tablet (25 ƒÊg/Tablet)	25.0	ƒÊg	73	36.5	800.0	12.5	1600.0	1.25
12	Levothyroxine Sodium Hydrate Tablet (25 ƒÊg/Tablet)	25.0	ƒÊg	73	35.6	800.0	12.5	1600.0	1.25
12	Levothyroxine Sodium Hydrate Tablet (25 ƒÊg/Tablet)	25.0	ƒÊg	73	35.4	800.0	12.5	1600.0	1.25
12	Levothyroxine Sodium Hydrate Tablet (25 ƒÊg/Tablet)	25.0	ƒÊg	73	35.85	800.0	12.5	1600.0	1.25
12	Levothyroxine Sodium Hydrate Tablet (25 ƒÊg/Tablet)	25.0	ƒÊg	73	36.1	800.0	12.5	1600.0	1.25
12	Levothyroxine Sodium Hydrate Tablet (25 ƒÊg/Tablet)	25.0	ƒÊg	73	36.3	800.0	12.5	1600.0	1.25
12	Levothyroxine Sodium Hydrate Tablet (25 ƒÊg/Tablet)	25.0	ƒÊg	73	36.3	800.0	12.5	1600.0	1.25
12	Levothyroxine Sodium Hydrate Tablet (25 ƒÊg/Tablet)	25.0	ƒÊg	73	36.3	800.0	12.5	1600.0	1.25
12	Levothyroxine Sodium Hydrate Tablet (25 ƒÊg/Tablet)	25.0	ƒÊg	73	36.4	800.0	12.5	1600.0	1.25
12	Levothyroxine Sodium Hydrate Tablet (25 ƒÊg/Tablet)	25.0	ƒÊg	73	37.05	800.0	12.5	1600.0	1.25
12	Levothyroxine Sodium Hydrate Tablet (25 ƒÊg/Tablet)	25.0	ƒÊg	73	37.05	800.0	12.5	1600.0	1.25
12	Levothyroxine Sodium Hydrate Tablet (25 ƒÊg/Tablet)	25.0	ƒÊg	73	37.3	800.0	12.5	1600.0	1.25
12	Levothyroxine Sodium Hydrate Tablet (25 ƒÊg/Tablet)	25.0	ƒÊg	73	37.15	800.0	12.5	1600.0	1.25
12	Levothyroxine Sodium Hydrate Tablet (25 ƒÊg/Tablet)	25.0	ƒÊg	73	37.15	800.0	12.5	1600.0	1.25
12	Levothyroxine Sodium Hydrate Tablet (25 ƒÊg/Tablet)	25.0	ƒÊg	73	37.15	800.0	12.5	1600.0	1.25
5	Aspirin Tablet (100 mg/Tablet)	100.0	mg	68	80.0	8000.0	100.0	16000.0	10.0
5	Aspirin Tablet (100 mg/Tablet)	100.0	mg	68	80.0	8000.0	100.0	16000.0	10.0
5	Aspirin Tablet (100 mg/Tablet)	100.0	mg	68	80.0	8000.0	100.0	16000.0	10.0
5	Aspirin Tablet (100 mg/Tablet)	100.0	mg	69	79.65	7965.000000000001	100.0	15930.000000000002	10.0
5	Aspirin Tablet (100 mg/Tablet)	100.0	mg	69	79.65	7965.000000000001	100.0	15930.000000000002	10.0
5	Aspirin Tablet (100 mg/Tablet)	100.0	mg	69	79.65	7965.000000000001	100.0	15930.000000000002	10.0
5	Aspirin Tablet (100 mg/Tablet)	100.0	mg	69	79.65	7965.000000000001	100.0	15930.000000000002	10.0
5	Aspirin Tablet (100 mg/Tablet)	100.0	mg	69	78.1	7809.999999999999	100.0	15619.999999999998	10.0
5	Aspirin Tablet (100 mg/Tablet)	100.0	mg	69	77.65	7765.000000000001	100.0	15530.000000000002	10.0
5	Aspirin Tablet (100 mg/Tablet)	100.0	mg	69	77.5	7750.0	100.0	15500.0	10.0
18	Rivaroxaban Tablet (15 mg/Tablet)	15.0	mg	70	74.3	30.0	10.0	60.0	1.0
18	Rivaroxaban Tablet (15 mg/Tablet)	15.0	mg	70	74.1	30.0	10.0	60.0	1.0
18	Rivaroxaban Tablet (15 mg/Tablet)	15.0	mg	70	73.44	30.0	10.0	60.0	1.0
18	Rivaroxaban Tablet (15 mg/Tablet)	15.0	mg	70	70.25	30.0	10.0	60.0	1.0
18	Rivaroxaban Tablet (15 mg/Tablet)	15.0	mg	70	70.25	30.0	10.0	60.0	1.0
18	Rivaroxaban Tablet (15 mg/Tablet)	15.0	mg	70	70.25	30.0	10.0	60.0	1.0
18	Rivaroxaban Tablet (15 mg/Tablet)	15.0	mg	70	68.8	30.0	10.0	60.0	1.0
18	Rivaroxaban Tablet (15 mg/Tablet)	15.0	mg	70	67.95	30.0	10.0	60.0	1.0
18	Rivaroxaban Tablet (15 mg/Tablet)	15.0	mg	70	67.95	30.0	10.0	60.0	1.0
18	Rivaroxaban Tablet (15 mg/Tablet)	15.0	mg	70	63.0	30.0	10.0	60.0	1.0
18	Rivaroxaban Tablet (15 mg/Tablet)	15.0	mg	70	63.0	30.0	10.0	60.0	1.0
18	Rivaroxaban Tablet (15 mg/Tablet)	15.0	mg	70	63.0	30.0	10.0	60.0	1.0
18	Rivaroxaban Tablet (15 mg/Tablet)	15.0	mg	70	62.8	30.0	10.0	60.0	1.0
18	Rivaroxaban Tablet (15 mg/Tablet)	15.0	mg	71	62.1	30.0	10.0	60.0	1.0
18	Rivaroxaban Tablet (15 mg/Tablet)	15.0	mg	71	62.1	30.0	10.0	60.0	1.0
18	Rivaroxaban Tablet (15 mg/Tablet)	15.0	mg	71	61.6	30.0	10.0	60.0	1.0
18	Rivaroxaban Tablet (15 mg/Tablet)	15.0	mg	71	59.65	30.0	10.0	60.0	1.0
18	Rivaroxaban Tablet (15 mg/Tablet)	15.0	mg	71	59.65	30.0	10.0	60.0	1.0
18	Rivaroxaban Tablet (15 mg/Tablet)	15.0	mg	71	59.65	30.0	10.0	60.0	1.0
3	Amlodipine Besilate Tablet (5 mg/Tablet)	5.0	mg	70	58.25	10.0	1.25	20.0	0.125
9	Codeine Phosphate Powder (10 mg/g)	20.0	mg	70	57.2	120.0	30.0	240.0	3.0
9	Codeine Phosphate Powder (10 mg/g)	20.0	mg	70	57.2	120.0	30.0	240.0	3.0
9	Codeine Phosphate Powder (10 mg/g)	20.0	mg	70	57.6	120.0	30.0	240.0	3.0
3	Amlodipine Besilate Tablet (5 mg/Tablet)	5.0	mg	70	54.3	10.0	1.25	20.0	0.125
3	Amlodipine Besilate Tablet (5 mg/Tablet)	5.0	mg	71	64.2	10.0	1.25	20.0	0.125
3	Amlodipine Besilate Tablet (5 mg/Tablet)	5.0	mg	72	61.1	10.0	1.25	20.0	0.125
3	Amlodipine Besilate Tablet (5 mg/Tablet)	5.0	mg	72	63.7	10.0	1.25	20.0	0.125
3	Amlodipine Besilate Tablet (5 mg/Tablet)	5.0	mg	72	63.55	10.0	1.25	20.0	0.125
3	Amlodipine Besilate Tablet (5 mg/Tablet)	5.0	mg	72	63.55	10.0	1.25	20.0	0.125
3	Amlodipine Besilate Tablet (5 mg/Tablet)	5.0	mg	72	63.55	10.0	1.25	20.0	0.125
9	Codeine Phosphate Powder (10 mg/g)	20.0	mg	72	62.65	120.0	30.0	240.0	3.0
9	Codeine Phosphate Powder (10 mg/g)	20.0	mg	72	62.65	120.0	30.0	240.0	3.0
3	Amlodipine Besilate Tablet (5 mg/Tablet)	5.0	mg	72	62.6	10.0	1.25	20.0	0.125
9	Codeine Phosphate Powder (10 mg/g)	20.0	mg	72	62.6	120.0	30.0	240.0	3.0
3	Amlodipine Besilate Tablet (5 mg/Tablet)	5.0	mg	73	65.4	10.0	1.25	20.0	0.125
3	Amlodipine Besilate Tablet (5 mg/Tablet)	5.0	mg	73	65.4	10.0	1.25	20.0	0.125
3	Amlodipine Besilate Tablet (5 mg/Tablet)	5.0	mg	73	64.4	10.0	1.25	20.0	0.125
3	Amlodipine Besilate Tablet (5 mg/Tablet)	5.0	mg	73	63.25	10.0	1.25	20.0	0.125
3	Amlodipine Besilate Tablet (5 mg/Tablet)	5.0	mg	73	63.0	10.0	1.25	20.0	0.125
3	Amlodipine Besilate Tablet (5 mg/Tablet)	5.0	mg	73	63.0	10.0	1.25	20.0	0.125
3	Amlodipine Besilate Tablet (5 mg/Tablet)	5.0	mg	73	63.0	10.0	1.25	20.0	0.125
3	Amlodipine Besilate Tablet (5 mg/Tablet)	5.0	mg	73	61.9	10.0	1.25	20.0	0.125
3	Amlodipine Besilate Tablet (5 mg/Tablet)	5.0	mg	74	63.3	10.0	1.25	20.0	0.125
3	Amlodipine Besilate Tablet (5 mg/Tablet)	5.0	mg	74	62.2	10.0	1.25	20.0	0.125
3	Amlodipine Besilate Tablet (5 mg/Tablet)	5.0	mg	74	62.2	10.0	1.25	20.0	0.125
3	Amlodipine Besilate Tablet (5 mg/Tablet)	5.0	mg	74	64.55	10.0	1.25	20.0	0.125
3	Amlodipine Besilate Tablet (5 mg/Tablet)	5.0	mg	74	61.7	10.0	1.25	20.0	0.125
11	Lactulose Syrup (0.65 g/mL)	19.5	g	74	61.7	78.0	9.75	156.0	0.9750000000000001
11	Lactulose Syrup (0.65 g/mL)	19.5	g	74	61.7	78.0	9.75	156.0	0.9750000000000001
3	Amlodipine Besilate Tablet (5 mg/Tablet)	5.0	mg	74	61.7	10.0	1.25	20.0	0.125
11	Lactulose Syrup (0.65 g/mL)	19.5	g	74	61.7	78.0	9.75	156.0	0.9750000000000001
3	Amlodipine Besilate Tablet (5 mg/Tablet)	5.0	mg	74	61.7	10.0	1.25	20.0	0.125
11	Lactulose Syrup (0.65 g/mL)	19.5	g	74	61.7	78.0	9.75	156.0	0.9750000000000001
3	Amlodipine Besilate Tablet (5 mg/Tablet)	5.0	mg	74	63.5	10.0	1.25	20.0	0.125
3	Amlodipine Besilate Tablet (5 mg/Tablet)	5.0	mg	74	63.5	10.0	1.25	20.0	0.125
3	Amlodipine Besilate Tablet (5 mg/Tablet)	5.0	mg	74	61.65	10.0	1.25	20.0	0.125
3	Amlodipine Besilate Tablet (5 mg/Tablet)	5.0	mg	74	61.65	10.0	1.25	20.0	0.125
3	Amlodipine Besilate Tablet (5 mg/Tablet)	5.0	mg	74	62.6	10.0	1.25	20.0	0.125
3	Amlodipine Besilate Tablet (5 mg/Tablet)	5.0	mg	74	62.6	10.0	1.25	20.0	0.125
4	Aprepitant Capsule (80 mg/Capsule)	80.0	mg	71	56.15	125.0	80.0	250.0	8.0
4	Aprepitant Capsule (80 mg/Capsule)	80.0	mg	71	55.5	125.0	80.0	250.0	8.0
4	Aprepitant Capsule (80 mg/Capsule)	80.0	mg	71	54.2	125.0	80.0	250.0	8.0
4	Aprepitant Capsule (80 mg/Capsule)	80.0	mg	71	52.4	125.0	80.0	250.0	8.0
4	Aprepitant Capsule (80 mg/Capsule)	80.0	mg	71	51.35	125.0	80.0	250.0	8.0
10	Furosemide Fine Granule (40 mg/g)	20.0	mg	43	39.6	160.0	20.0	320.0	2.0
5	Aspirin Tablet (100 mg/Tablet)	200.0	mg	40	65.0	6500.0	97.5	13000.0	9.75
5	Aspirin Tablet (100 mg/Tablet)	100.0	mg	62	97.2	9720.0	100.0	19440.0	10.0
5	Aspirin Tablet (100 mg/Tablet)	100.0	mg	62	97.2	9720.0	100.0	19440.0	10.0
5	Aspirin Tablet (100 mg/Tablet)	100.0	mg	62	97.2	9720.0	100.0	19440.0	10.0
5	Aspirin Tablet (100 mg/Tablet)	100.0	mg	62	97.2	9720.0	100.0	19440.0	10.0
5	Aspirin Tablet (100 mg/Tablet)	100.0	mg	62	94.5	9450.0	100.0	18900.0	10.0
5	Aspirin Tablet (100 mg/Tablet)	100.0	mg	62	93.0	9300.0	100.0	18600.0	10.0
5	Aspirin Tablet (100 mg/Tablet)	100.0	mg	62	93.0	9300.0	100.0	18600.0	10.0
5	Aspirin Tablet (100 mg/Tablet)	100.0	mg	62	94.1	9410.0	100.0	18820.0	10.0
5	Aspirin Tablet (100 mg/Tablet)	100.0	mg	62	92.2	9220.0	100.0	18440.0	10.0
5	Aspirin Tablet (100 mg/Tablet)	100.0	mg	62	92.1	9210.0	100.0	18420.0	10.0
5	Aspirin Tablet (100 mg/Tablet)	100.0	mg	62	90.7	9070.0	100.0	18140.0	10.0
5	Aspirin Tablet (100 mg/Tablet)	100.0	mg	62	91.1	9110.0	100.0	18220.0	10.0
5	Aspirin Tablet (100 mg/Tablet)	100.0	mg	62	88.8	8880.0	100.0	17760.0	10.0
17	Rabeprazole Sodium Tablet (10 mg/Tablet)	10.0	mg	63	94.45	40.0	10.0	80.0	1.0
5	Aspirin Tablet (100 mg/Tablet)	100.0	mg	63	94.45	9445.0	100.0	18890.0	10.0
17	Rabeprazole Sodium Tablet (10 mg/Tablet)	10.0	mg	63	94.45	40.0	10.0	80.0	1.0
5	Aspirin Tablet (100 mg/Tablet)	100.0	mg	63	94.45	9445.0	100.0	18890.0	10.0
17	Rabeprazole Sodium Tablet (10 mg/Tablet)	10.0	mg	63	94.45	40.0	10.0	80.0	1.0
5	Aspirin Tablet (100 mg/Tablet)	100.0	mg	63	94.45	9445.0	100.0	18890.0	10.0
17	Rabeprazole Sodium Tablet (10 mg/Tablet)	10.0	mg	63	96.65	40.0	10.0	80.0	1.0
5	Aspirin Tablet (100 mg/Tablet)	100.0	mg	63	96.65	9665.0	100.0	19330.0	10.0
17	Rabeprazole Sodium Tablet (10 mg/Tablet)	10.0	mg	63	96.65	40.0	10.0	80.0	1.0
5	Aspirin Tablet (100 mg/Tablet)	100.0	mg	63	96.65	9665.0	100.0	19330.0	10.0
17	Rabeprazole Sodium Tablet (10 mg/Tablet)	10.0	mg	63	97.1	40.0	10.0	80.0	1.0
5	Aspirin Tablet (100 mg/Tablet)	100.0	mg	63	97.1	9710.0	100.0	19420.0	10.0
17	Rabeprazole Sodium Tablet (10 mg/Tablet)	10.0	mg	63	97.15	40.0	10.0	80.0	1.0
5	Aspirin Tablet (100 mg/Tablet)	100.0	mg	63	97.15	9715.0	100.0	19430.0	10.0
17	Rabeprazole Sodium Tablet (10 mg/Tablet)	10.0	mg	63	98.2	40.0	10.0	80.0	1.0
5	Aspirin Tablet (100 mg/Tablet)	100.0	mg	63	98.2	9820.0	100.0	19640.0	10.0
17	Rabeprazole Sodium Tablet (10 mg/Tablet)	10.0	mg	63	98.3	40.0	10.0	80.0	1.0
5	Aspirin Tablet (100 mg/Tablet)	100.0	mg	63	98.3	9830.0	100.0	19660.0	10.0
17	Rabeprazole Sodium Tablet (10 mg/Tablet)	10.0	mg	63	98.2	40.0	10.0	80.0	1.0
5	Aspirin Tablet (100 mg/Tablet)	100.0	mg	63	98.2	9820.0	100.0	19640.0	10.0
17	Rabeprazole Sodium Tablet (10 mg/Tablet)	10.0	mg	63	98.7	40.0	10.0	80.0	1.0
5	Aspirin Tablet (100 mg/Tablet)	100.0	mg	63	98.7	9870.0	100.0	19740.0	10.0
17	Rabeprazole Sodium Tablet (10 mg/Tablet)	10.0	mg	63	99.15	40.0	10.0	80.0	1.0
5	Aspirin Tablet (100 mg/Tablet)	100.0	mg	63	99.15	9915.0	100.0	19830.0	10.0
17	Rabeprazole Sodium Tablet (10 mg/Tablet)	10.0	mg	63	100.0	40.0	10.0	80.0	1.0
5	Aspirin Tablet (100 mg/Tablet)	100.0	mg	63	100.0	10000.0	100.0	20000.0	10.0
17	Rabeprazole Sodium Tablet (10 mg/Tablet)	10.0	mg	63	103.35	40.0	10.0	80.0	1.0
5	Aspirin Tablet (100 mg/Tablet)	100.0	mg	63	103.35	10335.0	100.0	20670.0	10.0
17	Rabeprazole Sodium Tablet (10 mg/Tablet)	10.0	mg	63	103.35	40.0	10.0	80.0	1.0
5	Aspirin Tablet (100 mg/Tablet)	100.0	mg	63	103.35	10335.0	100.0	20670.0	10.0
17	Rabeprazole Sodium Tablet (10 mg/Tablet)	10.0	mg	63	103.35	40.0	10.0	80.0	1.0
5	Aspirin Tablet (100 mg/Tablet)	100.0	mg	63	103.35	10335.0	100.0	20670.0	10.0
17	Rabeprazole Sodium Tablet (10 mg/Tablet)	10.0	mg	63	103.35	40.0	10.0	80.0	1.0
5	Aspirin Tablet (100 mg/Tablet)	100.0	mg	63	103.35	10335.0	100.0	20670.0	10.0
17	Rabeprazole Sodium Tablet (10 mg/Tablet)	10.0	mg	63	103.35	40.0	10.0	80.0	1.0
5	Aspirin Tablet (100 mg/Tablet)	100.0	mg	63	103.35	10335.0	100.0	20670.0	10.0
17	Rabeprazole Sodium Tablet (10 mg/Tablet)	10.0	mg	63	100.95	40.0	10.0	80.0	1.0
5	Aspirin Tablet (100 mg/Tablet)	100.0	mg	63	100.95	10095.0	100.0	20190.0	10.0
17	Rabeprazole Sodium Tablet (10 mg/Tablet)	10.0	mg	63	99.95	40.0	10.0	80.0	1.0
5	Aspirin Tablet (100 mg/Tablet)	100.0	mg	63	99.95	9995.0	100.0	19990.0	10.0
17	Rabeprazole Sodium Tablet (10 mg/Tablet)	10.0	mg	63	98.85	40.0	10.0	80.0	1.0
5	Aspirin Tablet (100 mg/Tablet)	100.0	mg	63	98.85	9885.0	100.0	19770.0	10.0
17	Rabeprazole Sodium Tablet (10 mg/Tablet)	10.0	mg	63	99.4	40.0	10.0	80.0	1.0
5	Aspirin Tablet (100 mg/Tablet)	100.0	mg	63	99.4	9940.0	100.0	19880.0	10.0
17	Rabeprazole Sodium Tablet (10 mg/Tablet)	10.0	mg	63	97.8	40.0	10.0	80.0	1.0
5	Aspirin Tablet (100 mg/Tablet)	100.0	mg	63	97.8	9780.0	100.0	19560.0	10.0
17	Rabeprazole Sodium Tablet (10 mg/Tablet)	10.0	mg	63	100.1	40.0	10.0	80.0	1.0
5	Aspirin Tablet (100 mg/Tablet)	100.0	mg	63	100.1	10010.0	100.0	20020.0	10.0
17	Rabeprazole Sodium Tablet (10 mg/Tablet)	10.0	mg	63	100.2	40.0	10.0	80.0	1.0
5	Aspirin Tablet (100 mg/Tablet)	100.0	mg	63	100.2	10020.0	100.0	20040.0	10.0
17	Rabeprazole Sodium Tablet (10 mg/Tablet)	10.0	mg	63	101.8	40.0	10.0	80.0	1.0
5	Aspirin Tablet (100 mg/Tablet)	100.0	mg	63	101.8	10180.0	100.0	20360.0	10.0
17	Rabeprazole Sodium Tablet (10 mg/Tablet)	10.0	mg	63	100.65	40.0	10.0	80.0	1.0
5	Aspirin Tablet (100 mg/Tablet)	100.0	mg	63	100.65	10065.0	100.0	20130.0	10.0
17	Rabeprazole Sodium Tablet (10 mg/Tablet)	10.0	mg	63	100.8	40.0	10.0	80.0	1.0
5	Aspirin Tablet (100 mg/Tablet)	100.0	mg	63	100.8	10080.0	100.0	20160.0	10.0
17	Rabeprazole Sodium Tablet (10 mg/Tablet)	10.0	mg	63	100.25	40.0	10.0	80.0	1.0
5	Aspirin Tablet (100 mg/Tablet)	100.0	mg	63	100.25	10025.0	100.0	20050.0	10.0
17	Rabeprazole Sodium Tablet (10 mg/Tablet)	10.0	mg	63	101.5	40.0	10.0	80.0	1.0
5	Aspirin Tablet (100 mg/Tablet)	100.0	mg	63	101.5	10150.0	100.0	20300.0	10.0
17	Rabeprazole Sodium Tablet (10 mg/Tablet)	10.0	mg	63	102.25	40.0	10.0	80.0	1.0
5	Aspirin Tablet (100 mg/Tablet)	100.0	mg	63	102.25	10225.0	100.0	20450.0	10.0
17	Rabeprazole Sodium Tablet (10 mg/Tablet)	10.0	mg	64	101.3	40.0	10.0	80.0	1.0
5	Aspirin Tablet (100 mg/Tablet)	100.0	mg	64	101.3	10130.0	100.0	20260.0	10.0
17	Rabeprazole Sodium Tablet (10 mg/Tablet)	10.0	mg	64	98.5	40.0	10.0	80.0	1.0
5	Aspirin Tablet (100 mg/Tablet)	100.0	mg	64	98.5	9850.0	100.0	19700.0	10.0
17	Rabeprazole Sodium Tablet (10 mg/Tablet)	10.0	mg	64	99.57	40.0	10.0	80.0	1.0
5	Aspirin Tablet (100 mg/Tablet)	100.0	mg	64	99.57	9957.0	100.0	19914.0	10.0
17	Rabeprazole Sodium Tablet (10 mg/Tablet)	10.0	mg	64	100.15	40.0	10.0	80.0	1.0
5	Aspirin Tablet (100 mg/Tablet)	100.0	mg	64	100.15	10015.0	100.0	20030.0	10.0
17	Rabeprazole Sodium Tablet (10 mg/Tablet)	10.0	mg	64	100.15	40.0	10.0	80.0	1.0
5	Aspirin Tablet (100 mg/Tablet)	100.0	mg	64	100.15	10015.0	100.0	20030.0	10.0
17	Rabeprazole Sodium Tablet (10 mg/Tablet)	10.0	mg	64	103.0	40.0	10.0	80.0	1.0
5	Aspirin Tablet (100 mg/Tablet)	100.0	mg	64	103.0	10300.0	100.0	20600.0	10.0
17	Rabeprazole Sodium Tablet (10 mg/Tablet)	10.0	mg	64	103.0	40.0	10.0	80.0	1.0
5	Aspirin Tablet (100 mg/Tablet)	100.0	mg	64	103.0	10300.0	100.0	20600.0	10.0
17	Rabeprazole Sodium Tablet (10 mg/Tablet)	10.0	mg	64	99.8	40.0	10.0	80.0	1.0
5	Aspirin Tablet (100 mg/Tablet)	100.0	mg	64	99.8	9980.0	100.0	19960.0	10.0
17	Rabeprazole Sodium Tablet (10 mg/Tablet)	10.0	mg	64	101.8	40.0	10.0	80.0	1.0
5	Aspirin Tablet (100 mg/Tablet)	100.0	mg	64	101.8	10180.0	100.0	20360.0	10.0
17	Rabeprazole Sodium Tablet (10 mg/Tablet)	10.0	mg	64	103.3	40.0	10.0	80.0	1.0
5	Aspirin Tablet (100 mg/Tablet)	100.0	mg	64	103.3	10330.0	100.0	20660.0	10.0
17	Rabeprazole Sodium Tablet (10 mg/Tablet)	10.0	mg	64	99.6	40.0	10.0	80.0	1.0
5	Aspirin Tablet (100 mg/Tablet)	100.0	mg	64	99.6	9960.0	100.0	19920.0	10.0
17	Rabeprazole Sodium Tablet (10 mg/Tablet)	10.0	mg	64	95.7	40.0	10.0	80.0	1.0
5	Aspirin Tablet (100 mg/Tablet)	100.0	mg	64	95.7	9570.0	100.0	19140.0	10.0
17	Rabeprazole Sodium Tablet (10 mg/Tablet)	10.0	mg	64	97.0	40.0	10.0	80.0	1.0
5	Aspirin Tablet (100 mg/Tablet)	100.0	mg	64	97.0	9700.0	100.0	19400.0	10.0
17	Rabeprazole Sodium Tablet (10 mg/Tablet)	10.0	mg	64	100.7	40.0	10.0	80.0	1.0
5	Aspirin Tablet (100 mg/Tablet)	100.0	mg	64	100.7	10070.0	100.0	20140.0	10.0
17	Rabeprazole Sodium Tablet (10 mg/Tablet)	10.0	mg	64	95.6	40.0	10.0	80.0	1.0
5	Aspirin Tablet (100 mg/Tablet)	100.0	mg	64	95.6	9560.0	100.0	19120.0	10.0
17	Rabeprazole Sodium Tablet (10 mg/Tablet)	10.0	mg	64	98.9	40.0	10.0	80.0	1.0
5	Aspirin Tablet (100 mg/Tablet)	100.0	mg	64	98.9	9890.0	100.0	19780.0	10.0
17	Rabeprazole Sodium Tablet (10 mg/Tablet)	10.0	mg	64	95.8	40.0	10.0	80.0	1.0
5	Aspirin Tablet (100 mg/Tablet)	100.0	mg	64	95.8	9580.0	100.0	19160.0	10.0
17	Rabeprazole Sodium Tablet (10 mg/Tablet)	10.0	mg	64	97.7	40.0	10.0	80.0	1.0
5	Aspirin Tablet (100 mg/Tablet)	100.0	mg	64	97.7	9770.0	100.0	19540.0	10.0
17	Rabeprazole Sodium Tablet (10 mg/Tablet)	10.0	mg	64	94.4	40.0	10.0	80.0	1.0
5	Aspirin Tablet (100 mg/Tablet)	100.0	mg	64	94.4	9440.0	100.0	18880.0	10.0
17	Rabeprazole Sodium Tablet (10 mg/Tablet)	10.0	mg	64	93.5	40.0	10.0	80.0	1.0
5	Aspirin Tablet (100 mg/Tablet)	100.0	mg	64	93.5	9350.0	100.0	18700.0	10.0
17	Rabeprazole Sodium Tablet (10 mg/Tablet)	10.0	mg	64	91.6	40.0	10.0	80.0	1.0
5	Aspirin Tablet (100 mg/Tablet)	100.0	mg	64	91.6	9160.0	100.0	18320.0	10.0
17	Rabeprazole Sodium Tablet (10 mg/Tablet)	10.0	mg	64	90.5	40.0	10.0	80.0	1.0
5	Aspirin Tablet (100 mg/Tablet)	100.0	mg	64	90.5	9050.0	100.0	18100.0	10.0
17	Rabeprazole Sodium Tablet (10 mg/Tablet)	10.0	mg	64	88.4	40.0	10.0	80.0	1.0
5	Aspirin Tablet (100 mg/Tablet)	100.0	mg	64	88.4	8840.0	100.0	17680.0	10.0
17	Rabeprazole Sodium Tablet (10 mg/Tablet)	10.0	mg	64	87.0	40.0	10.0	80.0	1.0
5	Aspirin Tablet (100 mg/Tablet)	100.0	mg	64	87.0	8700.0	100.0	17400.0	10.0
17	Rabeprazole Sodium Tablet (10 mg/Tablet)	10.0	mg	64	87.2	40.0	10.0	80.0	1.0
5	Aspirin Tablet (100 mg/Tablet)	100.0	mg	64	87.2	8720.0	100.0	17440.0	10.0
17	Rabeprazole Sodium Tablet (10 mg/Tablet)	10.0	mg	64	86.3	40.0	10.0	80.0	1.0
5	Aspirin Tablet (100 mg/Tablet)	100.0	mg	64	86.3	8630.0	100.0	17260.0	10.0
17	Rabeprazole Sodium Tablet (10 mg/Tablet)	10.0	mg	64	85.0	40.0	10.0	80.0	1.0
5	Aspirin Tablet (100 mg/Tablet)	100.0	mg	64	85.0	8500.0	100.0	17000.0	10.0
17	Rabeprazole Sodium Tablet (10 mg/Tablet)	10.0	mg	64	83.9	40.0	10.0	80.0	1.0
5	Aspirin Tablet (100 mg/Tablet)	100.0	mg	64	83.9	8390.0	100.0	16780.0	10.0
17	Rabeprazole Sodium Tablet (10 mg/Tablet)	10.0	mg	64	82.6	40.0	10.0	80.0	1.0
5	Aspirin Tablet (100 mg/Tablet)	100.0	mg	64	82.6	8260.0	100.0	16520.0	10.0
17	Rabeprazole Sodium Tablet (10 mg/Tablet)	10.0	mg	64	82.4	40.0	10.0	80.0	1.0
5	Aspirin Tablet (100 mg/Tablet)	100.0	mg	64	82.4	8240.0	100.0	16480.0	10.0
17	Rabeprazole Sodium Tablet (10 mg/Tablet)	10.0	mg	64	80.6	40.0	10.0	80.0	1.0
5	Aspirin Tablet (100 mg/Tablet)	100.0	mg	64	80.6	8059.999999999999	100.0	16119.999999999998	10.0
17	Rabeprazole Sodium Tablet (10 mg/Tablet)	10.0	mg	64	80.2	40.0	10.0	80.0	1.0
5	Aspirin Tablet (100 mg/Tablet)	100.0	mg	64	80.2	8020.0	100.0	16040.0	10.0
17	Rabeprazole Sodium Tablet (10 mg/Tablet)	10.0	mg	64	79.7	40.0	10.0	80.0	1.0
5	Aspirin Tablet (100 mg/Tablet)	100.0	mg	64	79.7	7970.0	100.0	15940.0	10.0
17	Rabeprazole Sodium Tablet (10 mg/Tablet)	10.0	mg	64	79.7	40.0	10.0	80.0	1.0
5	Aspirin Tablet (100 mg/Tablet)	100.0	mg	64	79.7	7970.0	100.0	15940.0	10.0
17	Rabeprazole Sodium Tablet (10 mg/Tablet)	10.0	mg	64	76.3	40.0	10.0	80.0	1.0
5	Aspirin Tablet (100 mg/Tablet)	100.0	mg	64	76.3	7630.0	100.0	15260.0	10.0
17	Rabeprazole Sodium Tablet (10 mg/Tablet)	10.0	mg	64	76.7	40.0	10.0	80.0	1.0
5	Aspirin Tablet (100 mg/Tablet)	100.0	mg	64	76.7	7670.0	100.0	15340.0	10.0
17	Rabeprazole Sodium Tablet (10 mg/Tablet)	10.0	mg	77	38.3	40.0	10.0	80.0	1.0
17	Rabeprazole Sodium Tablet (10 mg/Tablet)	10.0	mg	77	38.3	40.0	10.0	80.0	1.0
17	Rabeprazole Sodium Tablet (10 mg/Tablet)	10.0	mg	77	38.3	40.0	10.0	80.0	1.0
17	Rabeprazole Sodium Tablet (10 mg/Tablet)	10.0	mg	77	36.5	40.0	10.0	80.0	1.0
17	Rabeprazole Sodium Tablet (10 mg/Tablet)	10.0	mg	77	36.5	40.0	10.0	80.0	1.0
5	Aspirin Tablet (100 mg/Tablet)	100.0	mg	75	38.9	3890.0	58.349999999999994	7780.0	5.835
5	Aspirin Tablet (100 mg/Tablet)	100.0	mg	75	38.9	3890.0	58.349999999999994	7780.0	5.835
5	Aspirin Tablet (100 mg/Tablet)	100.0	mg	75	38.9	3890.0	58.349999999999994	7780.0	5.835
5	Aspirin Tablet (100 mg/Tablet)	100.0	mg	75	38.9	3890.0	58.349999999999994	7780.0	5.835
5	Aspirin Tablet (100 mg/Tablet)	100.0	mg	75	38.9	3890.0	58.349999999999994	7780.0	5.835
5	Aspirin Tablet (100 mg/Tablet)	100.0	mg	75	37.5	3750.0	56.25	7500.0	5.625
5	Aspirin Tablet (100 mg/Tablet)	100.0	mg	75	37.5	3750.0	56.25	7500.0	5.625
5	Aspirin Tablet (100 mg/Tablet)	100.0	mg	75	36.7	3670.0000000000005	55.050000000000004	7340.000000000001	5.505000000000001
5	Aspirin Tablet (100 mg/Tablet)	100.0	mg	75	37.2	3720.0000000000005	55.800000000000004	7440.000000000001	5.580000000000001
5	Aspirin Tablet (100 mg/Tablet)	100.0	mg	75	37.2	3720.0000000000005	55.800000000000004	7440.000000000001	5.580000000000001
5	Aspirin Tablet (100 mg/Tablet)	100.0	mg	75	37.2	3720.0000000000005	55.800000000000004	7440.000000000001	5.580000000000001
3	Amlodipine Besilate Tablet (5 mg/Tablet)	5.0	mg	43	76.0	10.0	1.25	20.0	0.125
3	Amlodipine Besilate Tablet (5 mg/Tablet)	5.0	mg	43	76.0	10.0	1.25	20.0	0.125
3	Amlodipine Besilate Tablet (5 mg/Tablet)	5.0	mg	43	74.85	10.0	1.25	20.0	0.125
3	Amlodipine Besilate Tablet (5 mg/Tablet)	5.0	mg	43	76.05	10.0	1.25	20.0	0.125
5	Aspirin Tablet (100 mg/Tablet)	100.0	mg	77	47.1	4710.0	70.65	9420.0	7.065000000000001
5	Aspirin Tablet (100 mg/Tablet)	100.0	mg	77	47.1	4710.0	70.65	9420.0	7.065000000000001
5	Aspirin Tablet (100 mg/Tablet)	100.0	mg	77	46.95	4695.0	70.42500000000001	9390.0	7.042500000000001
5	Aspirin Tablet (100 mg/Tablet)	100.0	mg	77	48.65	4865.0	72.975	9730.0	7.297499999999999
17	Rabeprazole Sodium Tablet (10 mg/Tablet)	10.0	mg	46	40.5	40.0	10.0	80.0	1.0
17	Rabeprazole Sodium Tablet (10 mg/Tablet)	10.0	mg	47	40.7	40.0	10.0	80.0	1.0
17	Rabeprazole Sodium Tablet (10 mg/Tablet)	10.0	mg	47	40.7	40.0	10.0	80.0	1.0
17	Rabeprazole Sodium Tablet (10 mg/Tablet)	10.0	mg	47	40.8	40.0	10.0	80.0	1.0
17	Rabeprazole Sodium Tablet (10 mg/Tablet)	10.0	mg	47	40.9	40.0	10.0	80.0	1.0
17	Rabeprazole Sodium Tablet (10 mg/Tablet)	10.0	mg	47	40.5	40.0	10.0	80.0	1.0
6	Calcium Carbonate Tablet (500 mg/Tablet)	4500.0	mg	49	43.6	6000.0	1500.0	12000.0	150.0
6	Calcium Carbonate Tablet (500 mg/Tablet)	4500.0	mg	49	43.6	6000.0	1500.0	12000.0	150.0
6	Calcium Carbonate Tablet (500 mg/Tablet)	4500.0	mg	49	45.6	6000.0	1500.0	12000.0	150.0
6	Calcium Carbonate Tablet (500 mg/Tablet)	4500.0	mg	49	43.7	6000.0	1500.0	12000.0	150.0
3	Amlodipine Besilate Tablet (5 mg/Tablet)	5.0	mg	49	43.2	10.0	1.25	20.0	0.125
3	Amlodipine Besilate Tablet (5 mg/Tablet)	5.0	mg	49	43.2	10.0	1.25	20.0	0.125
3	Amlodipine Besilate Tablet (5 mg/Tablet)	5.0	mg	49	42.5	10.0	1.25	20.0	0.125
3	Amlodipine Besilate Tablet (5 mg/Tablet)	5.0	mg	49	43.0	10.0	1.25	20.0	0.125
3	Amlodipine Besilate Tablet (5 mg/Tablet)	10.0	mg	49	42.8	10.0	1.25	20.0	0.125
6	Calcium Carbonate Tablet (500 mg/Tablet)	4500.0	mg	49	42.8	6000.0	1500.0	12000.0	150.0
6	Calcium Carbonate Tablet (500 mg/Tablet)	1500.0	mg	49	42.9	6000.0	1500.0	12000.0	150.0
3	Amlodipine Besilate Tablet (5 mg/Tablet)	10.0	mg	49	42.9	10.0	1.25	20.0	0.125
6	Calcium Carbonate Tablet (500 mg/Tablet)	2000.0	mg	49	42.9	6000.0	1500.0	12000.0	150.0
3	Amlodipine Besilate Tablet (5 mg/Tablet)	10.0	mg	49	43.6	10.0	1.25	20.0	0.125
6	Calcium Carbonate Tablet (500 mg/Tablet)	2000.0	mg	49	43.6	6000.0	1500.0	12000.0	150.0
3	Amlodipine Besilate Tablet (5 mg/Tablet)	10.0	mg	49	45.1	10.0	1.25	20.0	0.125
6	Calcium Carbonate Tablet (500 mg/Tablet)	2000.0	mg	49	45.1	6000.0	1500.0	12000.0	150.0
3	Amlodipine Besilate Tablet (5 mg/Tablet)	10.0	mg	49	42.8	10.0	1.25	20.0	0.125
6	Calcium Carbonate Tablet (500 mg/Tablet)	2000.0	mg	49	42.8	6000.0	1500.0	12000.0	150.0
3	Amlodipine Besilate Tablet (5 mg/Tablet)	10.0	mg	49	42.0	10.0	1.25	20.0	0.125
6	Calcium Carbonate Tablet (500 mg/Tablet)	2000.0	mg	49	42.0	6000.0	1500.0	12000.0	150.0
3	Amlodipine Besilate Tablet (5 mg/Tablet)	10.0	mg	49	41.8	10.0	1.25	20.0	0.125
3	Amlodipine Besilate Tablet (5 mg/Tablet)	10.0	mg	50	42.0	10.0	1.25	20.0	0.125
3	Amlodipine Besilate Tablet (5 mg/Tablet)	10.0	mg	50	42.0	10.0	1.25	20.0	0.125
3	Amlodipine Besilate Tablet (5 mg/Tablet)	10.0	mg	50	42.5	10.0	1.25	20.0	0.125
3	Amlodipine Besilate Tablet (5 mg/Tablet)	10.0	mg	50	42.5	10.0	1.25	20.0	0.125
3	Amlodipine Besilate Tablet (5 mg/Tablet)	10.0	mg	50	42.1	10.0	1.25	20.0	0.125
5	Aspirin Tablet (100 mg/Tablet)	100.0	mg	61	33.55	3354.9999999999995	50.324999999999996	6709.999999999999	5.0325
5	Aspirin Tablet (100 mg/Tablet)	100.0	mg	61	33.55	3354.9999999999995	50.324999999999996	6709.999999999999	5.0325
5	Aspirin Tablet (100 mg/Tablet)	100.0	mg	61	33.55	3354.9999999999995	50.324999999999996	6709.999999999999	5.0325
5	Aspirin Tablet (100 mg/Tablet)	100.0	mg	61	33.4	3340.0	50.099999999999994	6680.0	5.01
5	Aspirin Tablet (100 mg/Tablet)	100.0	mg	61	32.2	3220.0000000000005	48.300000000000004	6440.000000000001	4.830000000000001
5	Aspirin Tablet (100 mg/Tablet)	100.0	mg	61	32.45	3245.0000000000005	48.675000000000004	6490.000000000001	4.867500000000001
17	Rabeprazole Sodium Tablet (10 mg/Tablet)	10.0	mg	74	58.8	40.0	10.0	80.0	1.0
17	Rabeprazole Sodium Tablet (10 mg/Tablet)	10.0	mg	74	58.8	40.0	10.0	80.0	1.0
17	Rabeprazole Sodium Tablet (10 mg/Tablet)	10.0	mg	74	62.1	40.0	10.0	80.0	1.0
17	Rabeprazole Sodium Tablet (10 mg/Tablet)	10.0	mg	74	61.6	40.0	10.0	80.0	1.0
17	Rabeprazole Sodium Tablet (10 mg/Tablet)	10.0	mg	74	54.2	40.0	10.0	80.0	1.0
17	Rabeprazole Sodium Tablet (10 mg/Tablet)	10.0	mg	74	51.8	40.0	10.0	80.0	1.0
15	Omeprazole Tablet (10 mg/Tablet)	20.0	mg	63	68.6	40.0	10.0	80.0	1.0
15	Omeprazole Tablet (10 mg/Tablet)	20.0	mg	63	68.6	40.0	10.0	80.0	1.0
15	Omeprazole Tablet (10 mg/Tablet)	20.0	mg	63	68.6	40.0	10.0	80.0	1.0
15	Omeprazole Tablet (10 mg/Tablet)	20.0	mg	63	66.1	40.0	10.0	80.0	1.0
15	Omeprazole Tablet (10 mg/Tablet)	20.0	mg	63	67.4	40.0	10.0	80.0	1.0
15	Omeprazole Tablet (10 mg/Tablet)	20.0	mg	63	66.7	40.0	10.0	80.0	1.0
15	Omeprazole Tablet (10 mg/Tablet)	20.0	mg	63	67.9	40.0	10.0	80.0	1.0
15	Omeprazole Tablet (10 mg/Tablet)	20.0	mg	63	67.9	40.0	10.0	80.0	1.0
8	Celecoxib Tablet (200 mg/Tablet)	400.0	mg	75	44.6	600.0	200.0	1200.0	20.0
4	Aprepitant Capsule (80 mg/Capsule)	80.0	mg	69	54.3	125.0	80.0	250.0	8.0
4	Aprepitant Capsule (80 mg/Capsule)	80.0	mg	69	53.4	125.0	80.0	250.0	8.0
4	Aprepitant Capsule (80 mg/Capsule)	80.0	mg	69	52.65	125.0	80.0	250.0	8.0
4	Aprepitant Capsule (80 mg/Capsule)	80.0	mg	69	51.7	125.0	80.0	250.0	8.0
4	Aprepitant Capsule (80 mg/Capsule)	80.0	mg	69	50.9	125.0	80.0	250.0	8.0
4	Aprepitant Capsule (80 mg/Capsule)	80.0	mg	69	51.0	125.0	80.0	250.0	8.0
4	Aprepitant Capsule (80 mg/Capsule)	80.0	mg	69	51.35	125.0	80.0	250.0	8.0
4	Aprepitant Capsule (80 mg/Capsule)	80.0	mg	70	54.15	125.0	80.0	250.0	8.0
4	Aprepitant Capsule (80 mg/Capsule)	80.0	mg	70	51.65	125.0	80.0	250.0	8.0
4	Aprepitant Capsule (80 mg/Capsule)	80.0	mg	70	53.0	125.0	80.0	250.0	8.0
4	Aprepitant Capsule (80 mg/Capsule)	80.0	mg	70	51.6	125.0	80.0	250.0	8.0
4	Aprepitant Capsule (80 mg/Capsule)	80.0	mg	70	51.45	125.0	80.0	250.0	8.0
4	Aprepitant Capsule (80 mg/Capsule)	80.0	mg	70	51.55	125.0	80.0	250.0	8.0
4	Aprepitant Capsule (80 mg/Capsule)	80.0	mg	70	50.5	125.0	80.0	250.0	8.0
4	Aprepitant Capsule (80 mg/Capsule)	80.0	mg	70	51.45	125.0	80.0	250.0	8.0
4	Aprepitant Capsule (80 mg/Capsule)	80.0	mg	70	51.45	125.0	80.0	250.0	8.0
14	Nifedipine Sustained Release Tablet (10 mg/Tablet)	40.0	mg	71	51.7	80.0	10.0	160.0	1.0
14	Nifedipine Sustained Release Tablet (10 mg/Tablet)	40.0	mg	71	50.35	80.0	10.0	160.0	1.0
14	Nifedipine Sustained Release Tablet (10 mg/Tablet)	40.0	mg	71	49.65	80.0	10.0	160.0	1.0
14	Nifedipine Sustained Release Tablet (10 mg/Tablet)	40.0	mg	73	47.6	80.0	10.0	160.0	1.0
3	Amlodipine Besilate Tablet (5 mg/Tablet)	5.0	mg	85	38.1	10.0	1.25	20.0	0.125
3	Amlodipine Besilate Tablet (5 mg/Tablet)	5.0	mg	85	37.8	10.0	1.25	20.0	0.125
3	Amlodipine Besilate Tablet (5 mg/Tablet)	5.0	mg	85	39.6	10.0	1.25	20.0	0.125
3	Amlodipine Besilate Tablet (5 mg/Tablet)	5.0	mg	85	39.6	10.0	1.25	20.0	0.125
3	Amlodipine Besilate Tablet (5 mg/Tablet)	5.0	mg	85	37.1	10.0	1.25	20.0	0.125
3	Amlodipine Besilate Tablet (5 mg/Tablet)	5.0	mg	85	37.1	10.0	1.25	20.0	0.125
3	Amlodipine Besilate Tablet (5 mg/Tablet)	5.0	mg	85	35.9	10.0	1.25	20.0	0.125
3	Amlodipine Besilate Tablet (5 mg/Tablet)	5.0	mg	85	36.0	10.0	1.25	20.0	0.125
7	Carvedilol Tablet (10 mg/Tablet)	10.0	mg	68	63.9	40.0	1.25	80.0	0.125
12	Levothyroxine Sodium Hydrate Tablet (25 ƒÊg/Tablet)	25.0	ƒÊg	68	63.9	800.0	12.5	1600.0	1.25
7	Carvedilol Tablet (10 mg/Tablet)	10.0	mg	68	63.9	40.0	1.25	80.0	0.125
12	Levothyroxine Sodium Hydrate Tablet (25 ƒÊg/Tablet)	25.0	ƒÊg	68	63.9	800.0	12.5	1600.0	1.25
7	Carvedilol Tablet (10 mg/Tablet)	10.0	mg	68	64.0	40.0	1.25	80.0	0.125
12	Levothyroxine Sodium Hydrate Tablet (25 ƒÊg/Tablet)	25.0	ƒÊg	68	64.0	800.0	12.5	1600.0	1.25
7	Carvedilol Tablet (10 mg/Tablet)	10.0	mg	68	63.5	40.0	1.25	80.0	0.125
12	Levothyroxine Sodium Hydrate Tablet (25 ƒÊg/Tablet)	25.0	ƒÊg	68	63.5	800.0	12.5	1600.0	1.25
7	Carvedilol Tablet (10 mg/Tablet)	10.0	mg	68	63.0	40.0	1.25	80.0	0.125
12	Levothyroxine Sodium Hydrate Tablet (25 ƒÊg/Tablet)	25.0	ƒÊg	68	63.0	800.0	12.5	1600.0	1.25
12	Levothyroxine Sodium Hydrate Tablet (25 ƒÊg/Tablet)	25.0	ƒÊg	68	64.4	800.0	12.5	1600.0	1.25
7	Carvedilol Tablet (10 mg/Tablet)	10.0	mg	68	64.4	40.0	1.25	80.0	0.125
12	Levothyroxine Sodium Hydrate Tablet (25 ƒÊg/Tablet)	25.0	ƒÊg	68	63.2	800.0	12.5	1600.0	1.25
7	Carvedilol Tablet (10 mg/Tablet)	10.0	mg	68	63.2	40.0	1.25	80.0	0.125
7	Carvedilol Tablet (10 mg/Tablet)	10.0	mg	68	63.7	40.0	1.25	80.0	0.125
12	Levothyroxine Sodium Hydrate Tablet (25 ƒÊg/Tablet)	25.0	ƒÊg	68	63.7	800.0	12.5	1600.0	1.25
8	Celecoxib Tablet (200 mg/Tablet)	200.0	mg	81	43.0	600.0	200.0	1200.0	20.0
8	Celecoxib Tablet (200 mg/Tablet)	400.0	mg	81	43.0	600.0	200.0	1200.0	20.0
8	Celecoxib Tablet (200 mg/Tablet)	400.0	mg	81	43.0	600.0	200.0	1200.0	20.0
8	Celecoxib Tablet (200 mg/Tablet)	400.0	mg	81	43.0	600.0	200.0	1200.0	20.0
8	Celecoxib Tablet (200 mg/Tablet)	400.0	mg	81	43.0	600.0	200.0	1200.0	20.0
17	Rabeprazole Sodium Tablet (10 mg/Tablet)	10.0	mg	81	43.0	40.0	10.0	80.0	1.0
10	Furosemide Fine Granule (40 mg/g)	10.0	mg	78	56.4	160.0	20.0	320.0	2.0
10	Furosemide Fine Granule (40 mg/g)	10.0	mg	78	54.9	160.0	20.0	320.0	2.0
10	Furosemide Fine Granule (40 mg/g)	10.0	mg	78	54.0	160.0	20.0	320.0	2.0
10	Furosemide Fine Granule (40 mg/g)	10.0	mg	78	54.1	160.0	20.0	320.0	2.0
10	Furosemide Fine Granule (40 mg/g)	10.0	mg	78	53.5	160.0	20.0	320.0	2.0
10	Furosemide Fine Granule (40 mg/g)	10.0	mg	78	53.5	160.0	20.0	320.0	2.0
10	Furosemide Fine Granule (40 mg/g)	10.0	mg	78	52.6	160.0	20.0	320.0	2.0
8	Celecoxib Tablet (200 mg/Tablet)	200.0	mg	83	50.2	600.0	200.0	1200.0	20.0
8	Celecoxib Tablet (200 mg/Tablet)	400.0	mg	83	50.2	600.0	200.0	1200.0	20.0
8	Celecoxib Tablet (200 mg/Tablet)	400.0	mg	83	50.2	600.0	200.0	1200.0	20.0
8	Celecoxib Tablet (200 mg/Tablet)	400.0	mg	83	50.2	600.0	200.0	1200.0	20.0
8	Celecoxib Tablet (200 mg/Tablet)	200.0	mg	83	50.2	600.0	200.0	1200.0	20.0
8	Celecoxib Tablet (200 mg/Tablet)	400.0	mg	83	50.2	600.0	200.0	1200.0	20.0
8	Celecoxib Tablet (200 mg/Tablet)	400.0	mg	83	50.2	600.0	200.0	1200.0	20.0
8	Celecoxib Tablet (200 mg/Tablet)	400.0	mg	83	50.2	600.0	200.0	1200.0	20.0
3	Amlodipine Besilate Tablet (5 mg/Tablet)	5.0	mg	47	55.9	10.0	1.25	20.0	0.125
3	Amlodipine Besilate Tablet (5 mg/Tablet)	5.0	mg	48	55.9	10.0	1.25	20.0	0.125
3	Amlodipine Besilate Tablet (5 mg/Tablet)	5.0	mg	48	55.9	10.0	1.25	20.0	0.125
3	Amlodipine Besilate Tablet (5 mg/Tablet)	5.0	mg	50	53.95	10.0	1.25	20.0	0.125
3	Amlodipine Besilate Tablet (5 mg/Tablet)	5.0	mg	50	53.95	10.0	1.25	20.0	0.125
3	Amlodipine Besilate Tablet (5 mg/Tablet)	5.0	mg	50	53.95	10.0	1.25	20.0	0.125
3	Amlodipine Besilate Tablet (5 mg/Tablet)	5.0	mg	52	56.3	10.0	1.25	20.0	0.125
3	Amlodipine Besilate Tablet (5 mg/Tablet)	5.0	mg	52	56.3	10.0	1.25	20.0	0.125
3	Amlodipine Besilate Tablet (5 mg/Tablet)	5.0	mg	52	55.8	10.0	1.25	20.0	0.125
3	Amlodipine Besilate Tablet (5 mg/Tablet)	5.0	mg	52	55.0	10.0	1.25	20.0	0.125
3	Amlodipine Besilate Tablet (5 mg/Tablet)	5.0	mg	52	55.0	10.0	1.25	20.0	0.125
3	Amlodipine Besilate Tablet (5 mg/Tablet)	5.0	mg	52	53.7	10.0	1.25	20.0	0.125
3	Amlodipine Besilate Tablet (5 mg/Tablet)	5.0	mg	52	53.7	10.0	1.25	20.0	0.125
3	Amlodipine Besilate Tablet (5 mg/Tablet)	5.0	mg	52	53.7	10.0	1.25	20.0	0.125
3	Amlodipine Besilate Tablet (5 mg/Tablet)	5.0	mg	52	53.7	10.0	1.25	20.0	0.125
4	Aprepitant Capsule (80 mg/Capsule)	80.0	mg	67	41.8	125.0	80.0	250.0	8.0
17	Rabeprazole Sodium Tablet (10 mg/Tablet)	10.0	mg	82	36.0	40.0	10.0	80.0	1.0
17	Rabeprazole Sodium Tablet (10 mg/Tablet)	10.0	mg	82	36.0	40.0	10.0	80.0	1.0
17	Rabeprazole Sodium Tablet (10 mg/Tablet)	10.0	mg	82	35.7	40.0	10.0	80.0	1.0
17	Rabeprazole Sodium Tablet (10 mg/Tablet)	10.0	mg	82	35.7	40.0	10.0	80.0	1.0
17	Rabeprazole Sodium Tablet (10 mg/Tablet)	10.0	mg	82	35.7	40.0	10.0	80.0	1.0
17	Rabeprazole Sodium Tablet (10 mg/Tablet)	10.0	mg	82	35.7	40.0	10.0	80.0	1.0
17	Rabeprazole Sodium Tablet (10 mg/Tablet)	10.0	mg	82	35.7	40.0	10.0	80.0	1.0
3	Amlodipine Besilate Tablet (5 mg/Tablet)	5.0	mg	76	63.8	10.0	1.25	20.0	0.125
3	Amlodipine Besilate Tablet (5 mg/Tablet)	5.0	mg	76	64.15	10.0	1.25	20.0	0.125
3	Amlodipine Besilate Tablet (5 mg/Tablet)	5.0	mg	76	64.15	10.0	1.25	20.0	0.125
8	Celecoxib Tablet (200 mg/Tablet)	200.0	mg	72	52.9	600.0	200.0	1200.0	20.0
8	Celecoxib Tablet (200 mg/Tablet)	400.0	mg	72	52.9	600.0	200.0	1200.0	20.0
8	Celecoxib Tablet (200 mg/Tablet)	400.0	mg	72	52.9	600.0	200.0	1200.0	20.0
8	Celecoxib Tablet (200 mg/Tablet)	400.0	mg	72	52.9	600.0	200.0	1200.0	20.0
8	Celecoxib Tablet (200 mg/Tablet)	400.0	mg	72	52.9	600.0	200.0	1200.0	20.0
8	Celecoxib Tablet (200 mg/Tablet)	400.0	mg	72	52.9	600.0	200.0	1200.0	20.0
16	Phenobarbital Powder (100 mg/g)	20.0	mg	63	35.65	400.0	15.0	800.0	1.5
16	Phenobarbital Powder (100 mg/g)	90.0	mg	63	35.65	400.0	15.0	800.0	1.5
5	Aspirin Tablet (100 mg/Tablet)	100.0	mg	63	35.65	3565.0	53.474999999999994	7130.0	5.3475
21	Ursodeoxycholic Acid Granule (50 mg/g)	150.0	mg	63	35.65	1200.0	75.0	2400.0	7.5
16	Phenobarbital Powder (100 mg/g)	20.0	mg	63	35.6	400.0	15.0	800.0	1.5
16	Phenobarbital Powder (100 mg/g)	90.0	mg	63	35.6	400.0	15.0	800.0	1.5
21	Ursodeoxycholic Acid Granule (50 mg/g)	150.0	mg	63	35.6	1200.0	75.0	2400.0	7.5
21	Ursodeoxycholic Acid Granule (50 mg/g)	50.0	mg	63	35.6	1200.0	75.0	2400.0	7.5
16	Phenobarbital Powder (100 mg/g)	60.0	mg	63	35.6	400.0	15.0	800.0	1.5
16	Phenobarbital Powder (100 mg/g)	20.0	mg	63	35.6	400.0	15.0	800.0	1.5
16	Phenobarbital Powder (100 mg/g)	90.0	mg	63	35.6	400.0	15.0	800.0	1.5
21	Ursodeoxycholic Acid Granule (50 mg/g)	150.0	mg	63	35.6	1200.0	75.0	2400.0	7.5
16	Phenobarbital Powder (100 mg/g)	20.0	mg	63	35.4	400.0	15.0	800.0	1.5
16	Phenobarbital Powder (100 mg/g)	90.0	mg	63	35.4	400.0	15.0	800.0	1.5
21	Ursodeoxycholic Acid Granule (50 mg/g)	150.0	mg	63	35.4	1200.0	75.0	2400.0	7.5
16	Phenobarbital Powder (100 mg/g)	30.0	mg	63	35.1	400.0	15.0	800.0	1.5
21	Ursodeoxycholic Acid Granule (50 mg/g)	50.0	mg	63	35.1	1200.0	75.0	2400.0	7.5
16	Phenobarbital Powder (100 mg/g)	20.0	mg	63	35.1	400.0	15.0	800.0	1.5
16	Phenobarbital Powder (100 mg/g)	90.0	mg	63	35.1	400.0	15.0	800.0	1.5
21	Ursodeoxycholic Acid Granule (50 mg/g)	150.0	mg	63	35.1	1200.0	75.0	2400.0	7.5
16	Phenobarbital Powder (100 mg/g)	20.0	mg	63	35.1	400.0	15.0	800.0	1.5
16	Phenobarbital Powder (100 mg/g)	90.0	mg	63	35.1	400.0	15.0	800.0	1.5
21	Ursodeoxycholic Acid Granule (50 mg/g)	150.0	mg	63	35.1	1200.0	75.0	2400.0	7.5
5	Aspirin Tablet (100 mg/Tablet)	100.0	mg	63	35.1	3510.0	52.650000000000006	7020.0	5.265000000000001
5	Aspirin Tablet (100 mg/Tablet)	100.0	mg	63	35.1	3510.0	52.650000000000006	7020.0	5.265000000000001
16	Phenobarbital Powder (100 mg/g)	20.0	mg	63	35.1	400.0	15.0	800.0	1.5
16	Phenobarbital Powder (100 mg/g)	90.0	mg	63	35.1	400.0	15.0	800.0	1.5
5	Aspirin Tablet (100 mg/Tablet)	100.0	mg	63	35.1	3510.0	52.650000000000006	7020.0	5.265000000000001
21	Ursodeoxycholic Acid Granule (50 mg/g)	150.0	mg	63	35.1	1200.0	75.0	2400.0	7.5
16	Phenobarbital Powder (100 mg/g)	20.0	mg	63	35.1	400.0	15.0	800.0	1.5
16	Phenobarbital Powder (100 mg/g)	90.0	mg	63	35.1	400.0	15.0	800.0	1.5
5	Aspirin Tablet (100 mg/Tablet)	100.0	mg	63	35.1	3510.0	52.650000000000006	7020.0	5.265000000000001
21	Ursodeoxycholic Acid Granule (50 mg/g)	150.0	mg	63	35.1	1200.0	75.0	2400.0	7.5
16	Phenobarbital Powder (100 mg/g)	20.0	mg	67	38.4	400.0	15.0	800.0	1.5
16	Phenobarbital Powder (100 mg/g)	90.0	mg	67	38.4	400.0	15.0	800.0	1.5
5	Aspirin Tablet (100 mg/Tablet)	100.0	mg	67	38.4	3840.0	57.599999999999994	7680.0	5.76
21	Ursodeoxycholic Acid Granule (50 mg/g)	150.0	mg	67	38.4	1200.0	75.0	2400.0	7.5
1	Acetaminophen Fine Granule (500 mg/g)	200.0	mg	67	38.4	4000.0	150.0	8000.0	15.0
16	Phenobarbital Powder (100 mg/g)	20.0	mg	67	39.0	400.0	15.0	800.0	1.5
16	Phenobarbital Powder (100 mg/g)	90.0	mg	67	39.0	400.0	15.0	800.0	1.5
5	Aspirin Tablet (100 mg/Tablet)	100.0	mg	67	39.0	3900.0	58.5	7800.0	5.8500000000000005
21	Ursodeoxycholic Acid Granule (50 mg/g)	150.0	mg	67	39.0	1200.0	75.0	2400.0	7.5
1	Acetaminophen Fine Granule (500 mg/g)	200.0	mg	67	39.0	4000.0	150.0	8000.0	15.0
16	Phenobarbital Powder (100 mg/g)	20.0	mg	67	39.2	400.0	15.0	800.0	1.5
16	Phenobarbital Powder (100 mg/g)	90.0	mg	67	39.2	400.0	15.0	800.0	1.5
5	Aspirin Tablet (100 mg/Tablet)	100.0	mg	67	39.2	3920.0000000000005	58.800000000000004	7840.000000000001	5.880000000000001
21	Ursodeoxycholic Acid Granule (50 mg/g)	150.0	mg	67	39.2	1200.0	75.0	2400.0	7.5
1	Acetaminophen Fine Granule (500 mg/g)	200.0	mg	67	39.2	4000.0	150.0	8000.0	15.0
16	Phenobarbital Powder (100 mg/g)	20.0	mg	67	38.8	400.0	15.0	800.0	1.5
16	Phenobarbital Powder (100 mg/g)	90.0	mg	67	38.8	400.0	15.0	800.0	1.5
5	Aspirin Tablet (100 mg/Tablet)	100.0	mg	67	38.8	3879.9999999999995	58.199999999999996	7759.999999999999	5.82
21	Ursodeoxycholic Acid Granule (50 mg/g)	150.0	mg	67	38.8	1200.0	75.0	2400.0	7.5
16	Phenobarbital Powder (100 mg/g)	20.0	mg	67	38.7	400.0	15.0	800.0	1.5
16	Phenobarbital Powder (100 mg/g)	90.0	mg	67	38.7	400.0	15.0	800.0	1.5
5	Aspirin Tablet (100 mg/Tablet)	100.0	mg	67	38.7	3870.0000000000005	58.050000000000004	7740.000000000001	5.805000000000001
21	Ursodeoxycholic Acid Granule (50 mg/g)	150.0	mg	67	38.7	1200.0	75.0	2400.0	7.5
16	Phenobarbital Powder (100 mg/g)	20.0	mg	67	38.5	400.0	15.0	800.0	1.5
16	Phenobarbital Powder (100 mg/g)	90.0	mg	67	38.5	400.0	15.0	800.0	1.5
5	Aspirin Tablet (100 mg/Tablet)	100.0	mg	67	38.5	3850.0	57.75	7700.0	5.775
21	Ursodeoxycholic Acid Granule (50 mg/g)	150.0	mg	67	38.5	1200.0	75.0	2400.0	7.5
16	Phenobarbital Powder (100 mg/g)	20.0	mg	67	38.1	400.0	15.0	800.0	1.5
16	Phenobarbital Powder (100 mg/g)	90.0	mg	67	38.1	400.0	15.0	800.0	1.5
5	Aspirin Tablet (100 mg/Tablet)	100.0	mg	67	38.1	3810.0	57.150000000000006	7620.0	5.715000000000001
21	Ursodeoxycholic Acid Granule (50 mg/g)	150.0	mg	67	38.1	1200.0	75.0	2400.0	7.5
16	Phenobarbital Powder (100 mg/g)	20.0	mg	67	37.7	400.0	15.0	800.0	1.5
16	Phenobarbital Powder (100 mg/g)	90.0	mg	67	37.7	400.0	15.0	800.0	1.5
5	Aspirin Tablet (100 mg/Tablet)	100.0	mg	67	37.7	3770.0000000000005	56.550000000000004	7540.000000000001	5.655000000000001
21	Ursodeoxycholic Acid Granule (50 mg/g)	150.0	mg	67	37.7	1200.0	75.0	2400.0	7.5
16	Phenobarbital Powder (100 mg/g)	20.0	mg	67	38.3	400.0	15.0	800.0	1.5
16	Phenobarbital Powder (100 mg/g)	90.0	mg	67	38.3	400.0	15.0	800.0	1.5
5	Aspirin Tablet (100 mg/Tablet)	100.0	mg	67	38.3	3829.9999999999995	57.449999999999996	7659.999999999999	5.745
21	Ursodeoxycholic Acid Granule (50 mg/g)	150.0	mg	67	38.3	1200.0	75.0	2400.0	7.5
5	Aspirin Tablet (100 mg/Tablet)	100.0	mg	79	66.3	6630.0	99.44999999999999	13260.0	9.945
5	Aspirin Tablet (100 mg/Tablet)	100.0	mg	79	66.3	6630.0	99.44999999999999	13260.0	9.945
5	Aspirin Tablet (100 mg/Tablet)	100.0	mg	79	65.5	6550.0	98.25	13100.0	9.825000000000001
5	Aspirin Tablet (100 mg/Tablet)	100.0	mg	79	64.5	6450.0	96.75	12900.0	9.675
5	Aspirin Tablet (100 mg/Tablet)	100.0	mg	79	64.2	6420.0	96.30000000000001	12840.0	9.630000000000003
13	Nicorandil Tablet (5 mg/Tablet)	10.0	mg	63	51.5	30.0	7.5	60.0	0.75
12	Levothyroxine Sodium Hydrate Tablet (25 ƒÊg/Tablet)	25.0	ƒÊg	48	45.7	800.0	12.5	1600.0	1.25
12	Levothyroxine Sodium Hydrate Tablet (25 ƒÊg/Tablet)	25.0	ƒÊg	49	45.7	800.0	12.5	1600.0	1.25
12	Levothyroxine Sodium Hydrate Tablet (25 ƒÊg/Tablet)	25.0	ƒÊg	49	47.5	800.0	12.5	1600.0	1.25
12	Levothyroxine Sodium Hydrate Tablet (25 ƒÊg/Tablet)	25.0	ƒÊg	49	47.5	800.0	12.5	1600.0	1.25
12	Levothyroxine Sodium Hydrate Tablet (25 ƒÊg/Tablet)	25.0	ƒÊg	49	47.5	800.0	12.5	1600.0	1.25
12	Levothyroxine Sodium Hydrate Tablet (25 ƒÊg/Tablet)	25.0	ƒÊg	49	47.8	800.0	12.5	1600.0	1.25
12	Levothyroxine Sodium Hydrate Tablet (25 ƒÊg/Tablet)	75.0	ƒÊg	49	47.7	800.0	12.5	1600.0	1.25
12	Levothyroxine Sodium Hydrate Tablet (25 ƒÊg/Tablet)	25.0	ƒÊg	49	47.05	800.0	12.5	1600.0	1.25
5	Aspirin Tablet (100 mg/Tablet)	100.0	mg	60	53.8	5380.0	80.69999999999999	10760.0	8.069999999999999
3	Amlodipine Besilate Tablet (5 mg/Tablet)	10.0	mg	63	54.5	10.0	1.25	20.0	0.125
[truncated: 244,239 more rows]
